# Supplementary material for: Feedback regulation by trehalose 6‐phosphate slows down starch mobilization below the rate that would exhaust starch reserves at dawn in Arabidopsis leaves
Source: Plant Direct. 2018 Aug 13;2(8):e00078. doi: 10.1002/pld3.78 (PMC6508811; doi:10.1002/pld3.78)
Supplement: Supplementary file 2 [file PLD3-2-e00078-s002.xlsx]

## Sheet: Sucr, Tre6P, starch, glu, fru
Sucrose (µmol glc / g FW)
Time in	sweet11			sweet12			sweet11;12			WTseg			WTCol-0
dark (h)	mean	SD		mean	SD		mean	SD		mean	SD		mean	SD
0	2.47531	0.855052		2.42375	0.269715		5.77055	0.860288		2.57318	1.41924		3.12978	1.22575
4	2.22062	0.470244		2.22189	1.03678		6.50198	1.21929		2.94036	0.164951		3.71261	1.63772
8	1.64469	0.396869		1.45584	0.259778		4.32668	0.903674		2.77426	0.965501		2.8034	0.792102
12	2.15365	1.18813		1.4425	0.484803		7.90022	2.52287		1.13068	0.547816		1.62317	0.260192
Tre6P (nmol / g FW)
Time in	sweet11			sweet12			sweet11;12			WTseg			WTCol-0
dark (h)	mean	SD		mean	SD		mean	SD		mean	SD		mean	SD
0	0.264894	0.0400132		0.275649	0.0466339		0.448858	0.0943153		0.279657	0.0326423		0.303568	0.0541352
4	0.178297	0.0299323		0.149464	0.0204498		0.279231	0.074355		0.165893	0.0197391		0.167723	0.0375699
8	0.15049	0.0171774		0.156633	0.0313426		0.262515	0.0370692		0.181596	0.103859		0.139514	0.015685
12	0.10358	0.00572076		0.0974113	0.02759		0.25625	0.0226542		0.0880867	0.0350587		0.0972532	0.0296576
Starch (µmol[Glc] / g FW)
Time in	sweet11			sweet12			sweet11;12			WTseg			WTCol-0
dark (h)	mean	SD		mean	SD		mean	SD		mean	SD		mean	SD
0	73.6067	18.5955		78.2679	17.2128		117.448	19.063		91.0859	8.67783		88.0003	37.5724
4	50.0475	16.1243		53.4183	30.1183		91.0157	23.353		33.3708	3.06164		56.7634	26.4893
8	24.5	10.0443		25.469	8.55176		57.4907	40.1753		24.9507	6.57731		26.7223	9.04776
12	7.68734	3.08857		8.27159	1.88938		40.0857	6.43688		4.89141	0.565924		8.28691	2.55318
Glucose (µmol / g FW)
Time in	sweet11			sweet12			sweet11;12			WTseg			WTCol-0
dark (h)	mean	SD		mean	SD		mean	SD		mean	SD		mean	SD
0	0.765922	0.611879		0.848562	0.315971		4.55714	2.20978		0.0407979	1.03586		0.384666	0.802526
4	0.527702	0.413269		0.140112	0.23719		4.16025	1.3325		0.244787	0.336495		0	0.695854
8	0.521415	0.211255		0.145261	0.465262		2.05951	0.640034		0.215646	0.181957		0.157363	0.123911
12	0	0.160093		0.215875	0.296553		6.44607	1.48089		0	0.849862		0	0.227228
Fructose (µmol / g FW)
Time in	sweet11			sweet12			sweet11;12			WTseg			WTCol-0
dark (h)	mean	SD		mean	SD		mean	SD		mean	SD		mean	SD
0	0.21533	0.143881		0.0038835	0.143896		1.13832	0.753098		0	0.159685		0.145707	0.210572
4	0.0567611	0.130777		-0.113625	0.232897		1.52596	0.507857		0	0.20971		0.122394	0.304189
8	0.051094	0.146517		-0.0880304	0.170466		0.77248	0.468502		0	0.163053		0.157363	0.0977576
12	0	0.106959		0.0641909	0.0801175		3.01904	1.13151		0	0.27012		0.0699393	0.169187
