# Supplementary material for: Feedback regulation by trehalose 6‐phosphate slows down starch mobilization below the rate that would exhaust starch reserves at dawn in Arabidopsis leaves
Source: Plant Direct. 2018 Aug 13;2(8):e00078. doi: 10.1002/pld3.78 (PMC6508811; doi:10.1002/pld3.78)
Supplement: Supplementary file 3 [file PLD3-2-e00078-s003.xlsx]

## Sheet: Metabolite Raw Data
Photoperiod	Light	treatment	genotype	ZT	Exp	Rep	Starch			Sucrose			Fructose			Glucose			Tre6P			ADPGlc
h	µmol.m-2.s-1			h			µmol / g FW	average	stdev	µmol / g FW	average	stdev	µmol / g FW	average	stdev	µmol / g FW	average	stdev	nmol / g FW	average	stdev	nmol / g FW	average	stdev
12	160	Ctrl	WT Col-0	12	1	1	82.7317	77.4557	6.9971	2.50313	2.32812	0.187868	0.325662	0.365539	0.0521326	1.19729	1.26576	0.233541	0.340233	0.330769	0.0368902	3.63023	3.7523	1.37199
12	160	Ctrl	WT Col-0	12	1	2	70.2143			2.16977			0.346394			1.09691			0.307674			2.27907
12	160	Ctrl	WT Col-0	12	1	3	69.7643			2.08735			0.318072			1.01385			0.291361			2.84031
12	160	Ctrl	WT Col-0	12	1	4	80.0731			2.40556			0.396521			1.54077			0.326786			4.17857
12	160	Ctrl	WT Col-0	12	1	5	84.4952			2.47477			0.441048			1.47996			0.387793			5.83333
12	160	Ctrl	WT Col-0	15	1	1	77.7113	75.6559	4.45551	1.4628	1.48823	0.102444	0.119277	0.16018	0.0519018	0.318072	0.32618	0.178275	0.116561	0.11283	0.011361	0.0826697	0.0692468	0.0111275
12	160	Ctrl	WT Col-0	15	1	2	70.8796			1.43528			0.161267			0.354788			0.120556			0.0632828
12	160	Ctrl	WT Col-0	15	1	3	71.7454			1.39338			0.107812			0.499854			0.105916			0.0628534
12	160	Ctrl	WT Col-0	15	1	4	81.7184			1.66007			0.173792			0.032586			0.0966919			0.057803
12	160	Ctrl	WT Col-0	15	1	5	76.2246			1.48959			0.23875			0.425598			0.124425			0.079625
12	160	Ctrl	WT Col-0	18	1	1	45.049	40.9648	3.08546	1.64781	1.4863	0.119494	0.0797329	0.0781404	0.0130052	0.142518	0.122645	0.0610459	0.119128	0.109046	0.0339379	0.0584404	0.0654537	0.0126152
12	160	Ctrl	WT Col-0	18	1	2	39.3939			1.34713			0.0916186			0.184504			0.0585278			0.0620278
12	160	Ctrl	WT Col-0	18	1	3	43.3378			1.53915			0.0776858			0.14238			0.0937615			0.0521789
12	160	Ctrl	WT Col-0	18	1	4	37.6963			1.39374			0.0569521			0.0211782			0.146054			0.0696216
12	160	Ctrl	WT Col-0	18	1	5	39.3468			1.50365			0.0847126			0.122645			0.127759			0.085
12	160	Ctrl	WT Col-0	21	1	1	20.778	21.8687	2.58634	1.13777	1.22774	0.102568	0.0194214	0.0730766	0.0848362	0.194214	0.11958	0.0524718	0.0737931	0.0854136	0.0147763	0.0536207	0.0540133	0.00243488
12	160	Ctrl	WT Col-0	21	1	2	25.371			1.22677			0.215623			0.118717			0.0797406			0.0516745
12	160	Ctrl	WT Col-0	21	1	3	22.4324			1.2894			0.0572616			0.0458093			0.0952577			0.0575515
12	160	Ctrl	WT Col-0	21	1	4	18.3127			1.12042			0			0.11958			0.0720872			0.0552294
12	160	Ctrl	WT Col-0	21	1	5	22.4496			1.36437			0.0730766			0.11958			0.106189			0.0519903
12	160	Ctrl	WT Col-0	24	1	1	13.1801	13.8951	1.92819	0.99154	1.01339	0.0677538	0.0392042	0.0487961	0.0142346	0.0294032	0.13337	0.106383	0.0748404	0.0671539	0.00988913	0.0556649	0.0524223	0.00776904
12	160	Ctrl	WT Col-0	24	1	2	13.9973			0.951321			0.0306878			0.0911781			0.0747554			0.0642935
12	160	Ctrl	WT Col-0	24	1	3	11.1244			0.972316			0.0607854			0.27953			0.0626667			0.0503333
12	160	Ctrl	WT Col-0	24	1	4	14.8984			1.02829			0.064507			0.13337			0.0716492			0.0465445
12	160	Ctrl	WT Col-0	24	1	5	16.2755			1.1235			0.0487961						0.0518578			0.0452752
15	160	LD	WT Col-0	15	1	1	98.3147	97.3956	2.61708	3.6636	3.51542	0.29062	0.700395	0.399038	0.175276	2.15506	2.37306	0.635367	0.895933	0.813003	0.0969328	6.21292	6.10275	0.729679
15	160	LD	WT Col-0	15	1	2	93.1481			3.07247			0.251841			1.46068			0.790099			6.79208
15	160	LD	WT Col-0	15	1	3	96.7724			3.84982			0.347726			2.68246			0.822222			6.7963
15	160	LD	WT Col-0	15	1	4	98.9747			3.43618			0.31238			2.39492			0.896065			5.50926
15	160	LD	WT Col-0	15	1	5	99.7681			3.55503			0.38285			3.17218			0.660695			5.20321
15	160	LD	WT Col-0	18	1	1	69.8736	80.2164	7.39318	1.94437	2.06674	0.476059	0.164079	0.0739962	0.0588409	0.680094	0.805642	0.160863	0.210363	0.20002	0.0525758	0.0765285	0.0671218	0.00955036
15	160	LD	WT Col-0	18	1	2	81.1703			2.2971			0.0579101			1.03916			0.271827			0.0698223
15	160	LD	WT Col-0	18	1	3	76.2464			2.15419			0			0.898273			0.147258			0.0566129
15	160	LD	WT Col-0	18	1	4	88.5937			1.33193			0.0739962			0.752831			0.149423			0.0751923
15	160	LD	WT Col-0	18	1	5	85.1978			2.60609			0.0739962			0.657848			0.221226			0.0574528
15	160	LD	WT Col-0	21	1	1	52.7378	48.8303	4.0095	2.96502	2.73424	0.203281	0.142321	0.221186	0.15467	0.379523	0.32308	0.118942	0.218116	0.180639	0.023687	0.0564734	0.0589033	0.00317994
15	160	LD	WT Col-0	21	1	2	44.3202			2.61716			0.131223			0.306186			0.162791			0.0574651
15	160	LD	WT Col-0	21	1	3	46.116			2.47384			0.494767			0.494767			0.158083			0.056
15	160	LD	WT Col-0	21	1	4	47.6759			2.70822			0.145952			0.243253			0.180081			0.0630376
15	160	LD	WT Col-0	21	1	5	53.3018			2.90697			0.191669			0.191669			0.184123			0.0615403
15	160	LD	WT Col-0	24	1	1	18.8397	20.1596	2.15292	2.06774	1.95768	0.133773	0.0512662	0.287532	0.410721	0.512662	0.508894	0.205217	0.0938263	0.0983401	0.0180528	0.0382864	0.0494988	0.0108075
15	160	LD	WT Col-0	24	1	2	19.2753			1.94812			0.358863			0.256331			0.0850718			0.0648086
15	160	LD	WT Col-0	24	1	3	21.4046			1.96121			0			0.811533			0.0898786			0.0426456
15	160	LD	WT Col-0	24	1	4	17.9928			1.74141			0.0507208			0.405767			0.130053			0.0561842
15	160	LD	WT Col-0	24	1	5	23.2854			2.0699			0.976809			0.558176			0.0928713			0.0455693
12	320	HL	WT Col-0	12	1	1	149.241	144.792	5.28139	5.04143	4.71155	0.470385	0.54112	0.748922	0.150471	3.67961	3.14502	0.540013	1.10398	1.11589	0.221831	12.0498	13.9325	2.65994
12	320	HL	WT Col-0	12	1	2	136.325			4.34474			0.847754			2.80818			1.15			14.5556
12	320	HL	WT Col-0	12	1	3	148.221			5.25866			0.929517			3.71807			1.40553			15.9526
12	320	HL	WT Col-0	12	1	4	143.067			4.7822			0.678203			3.02583			0.782461			10.3901
12	320	HL	WT Col-0	12	1	5	147.106			4.13072			0.748018			2.49339			1.1375			16.7143
12	320	HL	WT Col-0	15	1	1	125.179	122.034	14.5073	2.08439	2.20443	0.44902	0.419988	0.496918	0.187777	1.16663	1.36398	0.518112	0.309896	0.233137	0.0587199	0.0940625	0.0873864	0.00974698
12	320	HL	WT Col-0	15	1	2	110.997			1.85189			0.296302			1.01224			0.192254			0.089554
12	320	HL	WT Col-0	15	1	3	119.475			2.0751			0.45551			2.25511			0.194258			0.0795455
12	320	HL	WT Col-0	15	1	4	145.273			2.99011			0.801817			1.02195			0.283182			0.0984773
12	320	HL	WT Col-0	15	1	5	109.245			2.02067			0.510975			1.36398			0.186098			0.0752927
12	320	HL	WT Col-0	18	1	1	94.5228	98.1081	3.8306	3.35932	3.17296	0.454166	0.142613	0.398052	0.191251	0.760602	1.05147	0.281123	0.358333	0.361142	0.0384829	0.0878333	0.0867101	0.00787081
12	320	HL	WT Col-0	18	1	2	94.7169			2.86018			0.475376			1.09336			0.309302			0.084
12	320	HL	WT Col-0	18	1	3	102.532			2.59517			0.31142			0.77855			0.342265			0.0756077
12	320	HL	WT Col-0	18	1	4	101.783			3.76033			0.402893			1.41013			0.407105			0.0972632
12	320	HL	WT Col-0	18	1	5	96.9855			3.28979			0.657958			1.21469			0.388702			0.0888462
12	320	HL	WT Col-0	21	1	1	63.9527	67.4225	5.27757	1.77817	1.9936	0.219618	0.102233	0.274473	0.171637	1.60766	1.1889	0.249271	0.308209	0.275785	0.0357465	0.0621642	0.0723065	0.0199819
12	320	HL	WT Col-0	21	1	2	69.5649			1.81464			0.285597			1.12457			0.283738			0.0657524
12	320	HL	WT Col-0	21	1	3	60.0753			1.92778			0.161296			1.04719			0.22243			0.0606776
12	320	HL	WT Col-0	21	1	4	70.4998			2.17749			0.548767			0.967775			0.259189			0.0650811
12	320	HL	WT Col-0	21	1	5	73.0199			2.2699			0.274473			1.19731			0.305357			0.107857
12	320	HL	WT Col-0	24	1	1	39.3116	36.64	2.77922	1.72084	2.10186	0.806253	0.154876	0.386406	0.355245	0.464628	0.87827	0.271265	0.179442	0.187401	0.00724183	0.0787056	0.0936547	0.0425194
12	320	HL	WT Col-0	24	1	2	39.5154			1.70486			0.302234			1.18029			0.196875			0.126875
12	320	HL	WT Col-0	24	1	3	34.0979			1.71266			0.100258			0.906701			0.189583			0.149398
12	320	HL	WT Col-0	24	1	4	33.6353			1.82971			0.988257			0.802063			0.180806			0.0620379
12	320	HL	WT Col-0	24	1	5	36.64			3.54125			0.386406			1.03767			0.190301			0.0512568
12	160	Ctrl	sweet11;12	12	1	1	113.868	118.491	5.77218	7.78293	7.14345	1.36939	2.62406	3.09312	1.23812	8.83613	8.31875	1.86468	0.475401	0.533418	0.0865257	5.68984	7.44944	1.92104
12	160	Ctrl	sweet11;12	12	1	2	118.406			5.40696			1.64858			5.94667			0.486216			5.95946
12	160	Ctrl	sweet11;12	12	1	3	115.439			5.98231			2.45929			6.85087			0.461435			6.90583
12	160	Ctrl	sweet11;12	12	1	4	116.35			8.57147			4.66571			10.3918			0.663679			10.3349
12	160	Ctrl	sweet11;12	12	1	5	128.39			7.97358			4.06796			9.5683			0.580357			8.35714
12	160	Ctrl	sweet11;12	15	1	1	100.255	108.213	10.0636	4.11052	4.54765	0.435274	1.37017	1.30558	0.425574	3.29857	3.13809	0.393823	0.234419	0.217709	0.0425069	0.0641395	0.0587349	0.00509884
12	160	Ctrl	sweet11;12	15	1	2	113.392			4.12694			1.98511			3.65678			0.267943			0.0587799
12	160	Ctrl	sweet11;12	15	1	3	119.224			5.00202			0.979283			2.88024			0.238942			0.0518269
12	160	Ctrl	sweet11;12	15	1	4	95.1571			4.52363			1.27661			3.21927			0.167045			0.0558586
12	160	Ctrl	sweet11;12	15	1	5	113.035			4.97513			0.916723			2.63558			0.180198			0.0630693
12	160	Ctrl	sweet11;12	18	1	1	80.0175	83.9851	11.2056	5.72108	6.02041	1.04284	1.34614	1.46893	0.811537	3.75796	4.30037	1.72251	0.205172	0.242132	0.0379059	0.057069	0.0554612	0.00797036
12	160	Ctrl	sweet11;12	18	1	2	67.9406			4.59067			0.765111			2.67789			0.227128			0.045984
12	160	Ctrl	sweet11;12	18	1	3	97.5475			7.49829			2.85649			7.14122			0.300472			0.0675236
12	160	Ctrl	sweet11;12	18	1	4	90.6996			6.16429			1.04479			3.39558			0.258081			0.0514394
12	160	Ctrl	sweet11;12	18	1	5	83.7201			6.12772			1.33211			4.52918			0.219807			0.0552899
12	160	Ctrl	sweet11;12	21	1	1	58.8695	60.2502	5.99528	5.44122	5.23787	0.643406	1.80434	1.29913	0.394262	4.17254	3.60459	0.850738	0.226786	0.217395	0.0101296	0.0617857	0.0528551	0.00644358
12	160	Ctrl	sweet11;12	21	1	2	64.8872			4.85723			1.25056			2.93609			0.21564			0.0549052
12	160	Ctrl	sweet11;12	21	1	3	58.3417			5.65064			1.58614			3.81666			0.222573			0.0521602
12	160	Ctrl	sweet11;12	21	1	4	67.1861			5.91748			0.978695			4.56724			0.221244			0.0515026
12	160	Ctrl	sweet11;12	21	1	5	51.9667			4.32278			0.87591			2.53041			0.200735			0.0439216
12	160	Ctrl	sweet11;12	24	1	1	34.6598	40.1759	5.1245	3.6616	4.1157	0.614761	0.71046	0.862344	0.21785	1.85813	2.55868	0.459745	0.166593	0.199248	0.0321131	0.0470098	0.0573728	0.0127103
12	160	Ctrl	sweet11;12	24	1	2	38.836			4.03451			1.20553			2.70039			0.190441			0.0494118
12	160	Ctrl	sweet11;12	24	1	3	36.8819			3.41021			0.799268			2.3978			0.174064			0.0776738
12	160	Ctrl	sweet11;12	24	1	4	42.9641			4.61063			0.662605			2.76086			0.224627			0.0508458
12	160	Ctrl	sweet11;12	24	1	5	47.5376			4.86153			0.933852			3.07622			0.240513			0.0619231
15	160	LD	sweet11;12	15	1	1	104.924	115.947	7.68474	6.71171	8.41431	1.96999	2.3909	3.55363	1.51041	6.79766	8.02228	1.26565	0.493836	0.702468	0.127036	3.27626	5.18364	1.39176
15	160	LD	sweet11;12	15	1	2	119.572			7.11343			3.1444			7.67603			0.736935			5.90955
15	160	LD	sweet11;12	15	1	3	112.9			8.45261			3.98943			9.12582			0.800785			6.67016
15	160	LD	sweet11;12	15	1	4	116.828			11.7045			5.96162			9.57142			0.68			4.21667
15	160	LD	sweet11;12	15	1	5	125.513			8.08932			2.2818			6.94049			0.800785			5.84555
15	160	LD	sweet11;12	18	1	1	100.394	99.3211	15.6328	6.94764	6.3777	1.05662	1.37218	1.15699	0.203223	4.63702	4.16479	1.52637	0.35	0.322672	0.0289867	0.0882	0.0726853	0.0126542
15	160	LD	sweet11;12	18	1	2	111.237			7.06462			1.19683			5.23613			0.332927			0.0672683
15	160	LD	sweet11;12	18	1	3	85.6632			4.74099			1.20534			4.04993			0.27475			0.06755
15	160	LD	sweet11;12	18	1	4	81.6606			5.89008			0.819629			1.59105			0.336757			0.0573243
15	160	LD	sweet11;12	18	1	5	117.651			7.24519			1.19099			5.30983			0.318925			0.0830841
15	160	LD	sweet11;12	21	1	1	83.6344	72.1	9.38692	6.76581	5.53248	1.07811	2.48242	1.61143	0.587364	4.86749	3.36704	1.33086	0.284804	0.262313	0.0183045	0.0720588	0.0670254	0.00598718
15	160	LD	sweet11;12	21	1	2	71.886			5.11158			1.40318			3.75851			0.241379			0.0701724
15	160	LD	sweet11;12	21	1	3	75.7978			6.14915			1.82834			1.21889			0.271292			0.0569378
15	160	LD	sweet11;12	21	1	4	57.7747			3.9377			0.903214			3.62328			0.268447			0.0694903
15	160	LD	sweet11;12	21	1	5	71.4072			5.69815			1.44002			3.36704			0.245642			0.0664679
15	160	LD	sweet11;12	24	1	1	80.0116	55.4878	14.4837	8.76793	5.77644	1.73285	1.34891	1.50652	0.395762	3.14746	3.33134	0.360121	0.268394	0.277167	0.0540439	0.0738083	0.0712745	0.0135953
15	160	LD	sweet11;12	24	1	2	50.1725			4.92505			1.21108			3.34257			0.244103			0.0879487
15	160	LD	sweet11;12	24	1	3	46.9824			4.42381			1.13608			2.89183			0.260849			0.0584434
15	160	LD	sweet11;12	24	1	4	43.8187			5.06849			2.05625			3.40905			0.240842			0.079703
15	160	LD	sweet11;12	24	1	5	56.4539			5.69691			1.78028			3.86576			0.371649			0.0564691
12	320	HL	sweet11;12	12	1	1	182.047	168.08	23.0215	0.336499	6.76538	3.98133	3.89713	2.55511	1.14481	11.7383	9.844	2.90053	2.28472	2.0733	0.327142	18.1481	19.0215	1.66244
12	320	HL	sweet11;12	12	1	2	160.321			10.9562			3.42268			13.3104			2.54032			17.5753
12	320	HL	sweet11;12	12	1	3	134.599			8.43426			2.65807			10.0189			1.81156			21.809
12	320	HL	sweet11;12	12	1	4	195.352			6.16586			1.35348			5.91522			1.93548			18.3871
12	320	HL	sweet11;12	12	1	5	168.08			7.93407			1.44418			8.23717			1.79442			19.1878
12	320	HL	sweet11;12	15	1	1	182.725	156.422	17.7376	6.42779	6.01288	1.39708	2.42123	1.97243	0.445768	5.93777	5.46542	1.62788	0.648148	0.561833	0.0847622	0.0872222	0.095241	0.0106822
12	320	HL	sweet11;12	15	1	2	164.989			5.57267			1.35348			4.96277			0.621292			0.102823
12	320	HL	sweet11;12	15	1	3	148.427			7.43663			1.72945			6.12719			0.501136			0.0900455
12	320	HL	sweet11;12	15	1	4	148.822			6.80305			2.36057			7.32762			0.591576			0.110136
12	320	HL	sweet11;12	15	1	5	137.145			3.82427			1.99739			2.97173			0.447011			0.0859783
12	320	HL	sweet11;12	18	1	1	122.01	131.192	13.5658	7.32426	7.75303	1.64918	2.63004	2.26583	0.792214	5.97736	6.48254	1.56158	0.6125	0.635666	0.109991	0.100793	0.0985988	0.0276533
12	320	HL	sweet11;12	18	1	2	119.389			6.20718			1.64383			5.59931			0.488995			0.0691627
12	320	HL	sweet11;12	18	1	3	125.554			6.76775			1.8479			5.54371			0.719626			0.088972
12	320	HL	sweet11;12	18	1	4	152.452			10.4484			3.49474			9.24762			0.76694			0.143634
12	320	HL	sweet11;12	18	1	5	136.553			8.01759			1.71266			6.04468			0.59027			0.0904324
12	320	HL	sweet11;12	21	1	1	115.933	109.842	5.09616	8.96246	7.36202	0.948808	3.27147	2.62311	0.444953	11.1434	8.66069	1.48724	0.626056	0.6587	0.0668294	0.0921831	0.0930475	0.00752388
12	320	HL	sweet11;12	21	1	2	103.065			6.59196			2.50645			7.51934			0.73369			0.105
12	320	HL	sweet11;12	21	1	3	113.397			7.17238			2.68635			8.48045			0.689855			0.0848792
12	320	HL	sweet11;12	21	1	4	106.975			6.72127			2.02817			7.49952			0.6832			0.0940208
12	320	HL	sweet11;12	21	1	5	109.842			7.36202			2.62311			8.66069			0.560697			0.0891542
12	320	HL	sweet11;12	24	1	1	97.8629	92.9657	6.77129	9.21805	7.73389	1.12811	4.08934	3.16222	0.559804	11.6035	8.59465	2.1645	0.581163	0.519633	0.0404817	0.101744	0.101781	0.026788
12	320	HL	sweet11;12	24	1	2	101.381			7.4333			2.94339			7.58297			0.517674			0.145535
12	320	HL	sweet11;12	24	1	3	86.2962			7.13398			2.70226			6.53948			0.506279			0.0732558
12	320	HL	sweet11;12	24	1	4	86.323			8.50678			3.26576			10.1133			0.524084			0.0978534
12	320	HL	sweet11;12	24	1	5	92.9657			6.37734			2.81035			7.13398			0.468966			0.0905172
12	160	Ctrl	WT Col-0	12	4	1	55.8103	67.3427	12.3732	6.46494	7.90117	1.48827	0.459049	1.03764	0.48452	1.49191	1.61733	0.78826	0.301389	0.37207	0.106738	4.71528	4.59087	0.932821
12	160	Ctrl	WT Col-0	12	4	2	56.3902			6.76424			0.909478			1.93264			0.247917			3.11719
12	160	Ctrl	WT Col-0	12	4	3	67.7138			7.49212			0.745072			0.496715			0.35			4.375
12	160	Ctrl	WT Col-0	12	4	4	70.8238			8.72503			1.49901			1.49901			0.456522			5.47826
12	160	Ctrl	WT Col-0	12	4	5	85.9753			10.0595			1.57558			2.66637			0.504521			5.26862
12	160	Ctrl	WT Col-0	15	4	1	49.3431	44.6522	4.7524	3.86534	4.07705	0.456162	0	0.196348	0.220773	2.12988	0.913982	0.713467	0.170821	0.139156	0.0205267	0.0663433	0.0629902	0.0366816
12	160	Ctrl	WT Col-0	15	4	2	46.8443			4.47971			0.358377			0.836213			0.134733			0
12	160	Ctrl	WT Col-0	15	4	3	45.9017			4.5431			0			0.603066			0.11465			0.0721262
12	160	Ctrl	WT Col-0	15	4	4	44.3876			4.05866			0.491959			0.737939			0.143211			0.0929587
12	160	Ctrl	WT Col-0	15	4	5	36.7845			3.43843			0.131405			0.26281			0.132364			0.0835227
12	160	Ctrl	WT Col-0	18	4	1	27.4544	30.5103	2.44051	4.85149	4.29095	0.770842	0	0.205384	0.397259	0.805385	0.207527	0.349016	0.110397	0.159955	0.0329064	0.0763785	0.0957326	0.0296367
12	160	Ctrl	WT Col-0	18	4	2	32.4182			4.7323			0			0			0.200789			0.0672368
12	160	Ctrl	WT Col-0	18	4	3	32.0235			4.41394			0.116668			0			0.166294			0.0975381
12	160	Ctrl	WT Col-0	18	4	4	28.2673			4.50953			0			0.232251			0.152069			0.0936207
12	160	Ctrl	WT Col-0	18	4	5	32.3879			2.94749			0.910253			0			0.170227			0.143889
12	160	Ctrl	WT Col-0	21	4	1	16.9327	15.2632	1.37502	1.72391	2.73928	0.661498	0	0	0	0	0.418165	0.935046	0.101971	0.1	0.00599342	0.0824519	0.0598562	0.0228246
12	160	Ctrl	WT Col-0	21	4	2	15.9506			2.97225			0			0			0.0969617			0.0688278
12	160	Ctrl	WT Col-0	21	4	3	13.733			2.76727			0			2.09083			0.0984031			0.025288
12	160	Ctrl	WT Col-0	21	4	4	15.7499			3.55221			0			0			0.0934434			0.073467
12	160	Ctrl	WT Col-0	21	4	5	13.9499			2.68074			0			0			0.109221			0.0492462
12	160	Ctrl	WT Col-0	24	4	1	4.89957	4.64771	0.501758	3.66795	3.81111	0.478036	0.68241	0.682048	0.21017	0.341205	0.35673	0.218592	0.0824734	0.0875517	0.0136783	0.0644149	0.0705116	0.00455082
12	160	Ctrl	WT Col-0	24	4	2	4.82954			3.4083			0.94675			0.3787			0.0904589			0.076256
12	160	Ctrl	WT Col-0	24	4	3	4.85227			4.495			0.749167			0.561875			0.0798492			0.0710553
12	160	Ctrl	WT Col-0	24	4	4	3.75195			3.38571			0.362755			0			0.109896			0.0729016
12	160	Ctrl	WT Col-0	24	4	5	4.90523			4.0986			0.669159			0.501869			0.0750806			0.0679301
12	160	Ctrl	sweet11;12	12	4	1	101.458	100.678	3.48543	25.8418	25.2822	1.73703	10.3709	7.99134	1.78726	21.1259	19.4717	3.62717	0.540144	0.507331	0.0360664	8.48077	5.88149	1.75051
12	160	Ctrl	sweet11;12	12	4	2	95.7959			22.6359			6.12615			14.6796			0.487435			5.42408
12	160	Ctrl	sweet11;12	12	4	3	101.708			27.0377			9.11116			23.4287			0.485646			6.09569
12	160	Ctrl	sweet11;12	12	4	4	105.244			26.3469			7.8977			21.4002			0.551852			5.81481
12	160	Ctrl	sweet11;12	12	4	5	99.1814			24.5488			6.45079			16.7243			0.471579			3.59211
12	160	Ctrl	sweet11;12	15	4	1	79.5955	76.5747	7.97794	17.1874	17.8539	1.56469	2.89472	2.80248	1.36727	7.83986	7.01147	3.20811	0.239378	0.227787	0.0155736	0.0837824	0.112399	0.0513073
12	160	Ctrl	sweet11;12	15	4	2	87.9861			17.4401			1.95819			4.77309			0.221543			0.116729
12	160	Ctrl	sweet11;12	15	4	3	77.2861			17.8751			1.87923			4.02693			0.240196			0.0833824
12	160	Ctrl	sweet11;12	15	4	4	69.1949			16.3078			2.14002			6.30118			0.234483			0.0781034
12	160	Ctrl	sweet11;12	15	4	5	68.8108			20.459			5.14025			12.1163			0.203333			0.2
12	160	Ctrl	sweet11;12	18	4	1	56.1041	55.575	10.9695	13.3864	16.6447	5.20248	3.29752	4.87598	1.27759	8.71487	11.5732	2.3007	0.326098	0.30315	0.0298225	0.119512	0.11787	0.0469974
12	160	Ctrl	sweet11;12	18	4	2	40.7002			10.7812			3.74504			9.64632			0.265349			0.103535
12	160	Ctrl	sweet11;12	18	4	3	53.0934			15.4725			5.978			14.1831			0.2765			0.074025
12	160	Ctrl	sweet11;12	18	4	4	71.4733			23.902			6.03466			12.8976			0.327805			0.0956098
12	160	Ctrl	sweet11;12	18	4	5	56.5037			19.6817			5.3247			12.4243			0.32			0.196667
12	160	Ctrl	sweet11;12	21	4	1	43.1666	35.9548	5.49866	18.251	17.2433	2.07722	4.99339	4.33587	1.6695	11.8448	10.4842	2.58938	0.260302	0.221475	0.0221911	0.0508291	0.0765723	0.0303844
12	160	Ctrl	sweet11;12	21	4	2	36.5135			18.417			5.77938			13.4082			0.21592			0.123109
12	160	Ctrl	sweet11;12	21	4	3	33.5778			17.5757			4.10415			10.6024			0.205399			0.0491315
12	160	Ctrl	sweet11;12	21	4	4	38.1788			13.5785			1.55297			6.45079			0.216425			0.0732126
12	160	Ctrl	sweet11;12	21	4	5	28.3375			18.3944			5.24946			10.1148			0.20933			0.0865789
12	160	Ctrl	sweet11;12	24	4	1	21.8735	23.5694	4.14982	12.3165	11.46	1.45483	10.3201	9.05618	2.60412	16.2173	15.563	3.32613	0.189189	0.184852	0.042142	0.140946	0.0976941	0.0354168
12	160	Ctrl	sweet11;12	24	4	2	19.3025			10.3905			7.27332			13.5076			0.142431			0.128171
12	160	Ctrl	sweet11;12	24	4	3	25.0845			10.7			8.39676			15.7439			0.190323			0.0567742
12	160	Ctrl	sweet11;12	24	4	4	30.0132			13.6105			12.9027			20.579			0.249757			0.0796845
12	160	Ctrl	sweet11;12	24	4	5	21.5735			10.2825			6.38802			11.7674			0.15256			0.0828947
12	320	HL	WT Col-0	12	4	1	107.664	109.176	2.94458	14.8088	14.5297	0.759588	4.52832	4.37794	0.507656	12.973	10.1585	2.41707	1.0675	1.1191	0.106129	9.9575	12.0153	2.14693
12	320	HL	WT Col-0	12	4	2	109.614			14.1858			4.65293			9.87329			1.15812			12.9921
12	320	HL	WT Col-0	12	4	3	105.983			13.5333			3.7794			9.04765			0.958696			9.4538
12	320	HL	WT Col-0	12	4	4	113.85			14.5333			3.93567			6.88743			1.21503			14
12	320	HL	WT Col-0	12	4	5	108.77			15.5875			4.99339			12.0111			1.19615			13.6731
12	320	HL	WT Col-0	15	4	1	84.18	82.5947	5.26554	8.78234	7.0021	1.69095	1.88193	1.89288	0.799448	3.76386	3.52647	0.501529	0.258854	0.328997	0.0583605	0.126875	0.15309	0.0251123
12	320	HL	WT Col-0	15	4	2	84.2579			8.75278			0.860929			3.07475			0.302446			0.162446
12	320	HL	WT Col-0	15	4	3	76.1376			5.62488			2.88563			4.26571			0.320833			0.184722
12	320	HL	WT Col-0	15	4	4	78.7778			5.22268			2.42026			3.43932			0.346535			0.163564
12	320	HL	WT Col-0	15	4	5	89.6204			6.62782			1.41565			3.08869			0.416316			0.127842
12	320	HL	WT Col-0	18	4	1	52.7635	50.2729	3.14304	6.85139	6.06182	0.701403	0.929002	0.802723	0.163325	3.83213	2.16709	0.975286	0.320423	0.272877	0.0267875	0.0839671	0.0936402	0.00833425
12	320	HL	WT Col-0	18	4	2	51.8763			6.63595			0.657025			1.97107			0.257143			0.0989286
12	320	HL	WT Col-0	18	4	3	51.9857			5.88032			0.703294			1.5238			0.265403			0.0870853
12	320	HL	WT Col-0	18	4	4	45.0299			5.0945			0.700008			2.10002			0.258462			0.104282
12	320	HL	WT Col-0	18	4	5	49.7092			5.84696			1.02428			1.40839			0.262953			0.0939378
12	320	HL	WT Col-0	21	4	1	24.1799	25.2374	3.47168	5.37749	4.64576	0.620304	1.02428	0.501462	0.391674	3.20089	1.90477	0.758042	0.165367	0.14672	0.0146913	0.0759404	0.0620675	0.0167923
12	320	HL	WT Col-0	21	4	2	21.0347			3.86812			0.586078			1.75823			0.124519			0.0343269
12	320	HL	WT Col-0	21	4	3	23.5012			4.16116			0.253471			1.52083			0.149275			0.06965
12	320	HL	WT Col-0	21	4	4	27.7504			5.01913			0.643478			1.80174			0.150024			0.0718689
12	320	HL	WT Col-0	21	4	5	29.7207			4.80293			0			1.24214			0.144416			0.0585514
12	320	HL	WT Col-0	24	4	1	12.2967	9.04765	2.45797	5.04657	4.42187	0.556152	2.17477	1.48813	0.484695	2.67664	1.92222	0.470334	0.107857	0.0964929	0.00814159	0.0910714	0.0646641	0.0290123
12	320	HL	WT Col-0	24	4	2	10.4169			4.2491			1.4066			1.93407			0.0983649			0.0741469
12	320	HL	WT Col-0	24	4	3	7.71205			4.9778			0.820516			1.64103			0.0893103			0.0206897
12	320	HL	WT Col-0	24	4	4	8.91691			3.92703			1.60287			1.92344			0.0990596			0.0862156
12	320	HL	WT Col-0	24	4	5	5.89573			3.90885			1.4359			1.4359			0.0878723			0.0511968
12	320	HL	sweet11;12	12	4	1	130.172	136.806	9.55771	27.6737	29.7663	1.73525	7.51432	10.5972	2.43174	19.9978	24.2522	3.77639	1.15377	1.31751	0.160727	8.3191	10.7198	4.38433
12	320	HL	sweet11;12	12	4	2	143.04			28.1074			9.18595			21.0806			1.38811			13.4903
12	320	HL	sweet11;12	12	4	3	149.403			31.2659			11.4527			24.6234			1.56237			17.067
12	320	HL	sweet11;12	12	4	4	125.734			30.6373			10.8664			26.3899			1.24758			6.81183
12	320	HL	sweet11;12	12	4	5	135.681			31.1469			13.9667			29.1693			1.23571			7.91071
12	320	HL	sweet11;12	15	4	1	113.286	119.399	3.87233	14.2206	22.4983	5.00309	6.78713	8.93716	3.42844	10.5443	13.7688	4.59274	0.494828	0.500989	0.112556	0.508621	0.256253	0.150943
12	320	HL	sweet11;12	15	4	2	123.752			21.42			6.0634			9.15454			0.340789			0.158789
12	320	HL	sweet11;12	15	4	3	118.989			26.0123			14.2668			19.5554			0.545226			0.191709
12	320	HL	sweet11;12	15	4	4	119.727			26.1367			10.47			17.7185			0.650254			0.280711
12	320	HL	sweet11;12	15	4	5	121.24			24.7018			7.09844			11.8715			0.473846			0.141436
12	320	HL	sweet11;12	18	4	1	80.1873	78.9384	5.67923	18.9162	21.5493	3.12424	5.66882	8.46755	2.70561	9.64906	14.3679	4.23664	0.451613	0.489265	0.031571	0.137903	0.155236	0.0351339
12	320	HL	sweet11;12	18	4	2	80.1654			17.448			6.05634			11.1239			0.529581			0.159791
12	320	HL	sweet11;12	18	4	3	74.482			23.826			8.18808			13.6915			0.463876			0.107847
12	320	HL	sweet11;12	18	4	4	87.1442			24.071			11.707			19.4718			0.505155			0.202062
12	320	HL	sweet11;12	18	4	5	72.7131			23.4852			10.7175			17.9031			0.496101			0.168578
12	320	HL	sweet11;12	21	4	1	36.3569	49.3006	8.41276	15.0311	16.173	1.28096	14.8153	15.9347	1.38386	23.8333	25.2415	1.98985	0.235545	0.345822	0.0739277	0.0791232	0.0766949	0.0222905
12	320	HL	sweet11;12	21	4	2	49.2237			15.5668			14.5435			22.9218			0.404798			0.0450758
12	320	HL	sweet11;12	21	4	3	47.3681			15.1494			18.0024			26.232			0.309491			0.0664352
12	320	HL	sweet11;12	21	4	4	56.8836			17.6023			16.3778			27.9788			0.412687			0.103433
12	320	HL	sweet11;12	21	4	5	56.6706			17.5152			15.9347			25.2415			0.366588			0.0894076
12	320	HL	sweet11;12	24	4	1	36.4929	35.7632	4.61833	14.9499	14.53	1.10664	16.6537	13.2272	3.2451	26.547	23.5234	4.04255	0.265349	0.28483	0.0224481	0.0885581	0.0983788	0.0104388
12	320	HL	sweet11;12	24	4	2	30.0645			15.0428			15.3163			25.3448			0.282143			0.106071
12	320	HL	sweet11;12	24	4	3	42.1002			12.7371			8.39222			17.1416			0.261682			0.0870093
12	320	HL	sweet11;12	24	4	4	32.7112			14.2986			11.7895			21.9467			0.301724			0.0996552
12	320	HL	sweet11;12	24	4	5	37.4473			15.6215			13.9845			26.637			0.31325			0.1106
15	320	LD+HL	WT Col-0	15	4	1	131.018	130.593	7.59307	7.02587	12.8586	4.3442	2.13285	3.56785	1.07057	8.28049	10.3748	2.02939	1.57139	1.57488	0.189812	13.8737	14.7205	4.06066
15	320	LD+HL	WT Col-0	15	4	2	127.291			9.79229			4.34208			10.1767			1.81156			20.0503
15	320	LD+HL	WT Col-0	15	4	3	142.085			17.6959			4.86198			13.6661			1.31114			9.91969
15	320	LD+HL	WT Col-0	15	4	4	131.306			15.3466			3.09224			9.27671			1.68519			17.5
15	320	LD+HL	WT Col-0	15	4	5	121.267			14.4321			3.41012			10.4739			1.49513			12.259
15	320	LD+HL	WT Col-0	18	4	1	114.743	102.171	8.78433	10.5582	11.6556	2.11559	0.993709	1.62805	1.1468	3.10534	3.43069	1.87166	0.294359	0.327813	0.0245357	0.157231	0.137187	0.0407511
15	320	LD+HL	WT Col-0	18	4	2	92.4183			8.46235			0.3601			1.4404			0.321282			0.0850769
15	320	LD+HL	WT Col-0	18	4	3	102.018			12.6707			1.12351			1.99735			0.341379			0.181034
15	320	LD+HL	WT Col-0	18	4	4	95.7436			13.5238			3.05447			4.6481			0.322139			0.103607
15	320	LD+HL	WT Col-0	18	4	5	105.933			13.0631			2.60849			5.96225			0.359906			0.158986
15	320	LD+HL	WT Col-0	21	4	1	68.706	67.4346	6.3106	7.89747	6.90089	0.68518	3.76925	3.24771	0.393146	3.94873	3.13355	1.8125	0.361187	0.325709	0.0311223	0.132968	0.099048	0.0306528
15	320	LD+HL	WT Col-0	21	4	2	76.4926			6.94133			3.26651			0			0.340437			0.111885
15	320	LD+HL	WT Col-0	21	4	3	59.2949			5.96452			3.31362			4.14203			0.30203			0.117259
15	320	LD+HL	WT Col-0	21	4	4	68.2077			6.82574			2.6637			3.16315			0.339706			0.0658824
15	320	LD+HL	WT Col-0	21	4	5	64.4717			6.87536			3.22548			4.41381			0.285185			0.0672454
15	320	LD+HL	WT Col-0	24	4	1	41.299	37.8815	3.26868	7.6451	7.21865	0.36026	10.2444	5.1537	2.85533	3.82255	3.34411	0.858947	0.242308	0.224544	0.0294728	0.0673077	0.0848677	0.0206759
15	320	LD+HL	WT Col-0	24	4	2	32.8701			6.66459			3.90123			2.76337			0.200233			0.0880698
15	320	LD+HL	WT Col-0	24	4	3	38.1687			7.3873			3.72061			3.88238			0.188601			0.0622021
15	320	LD+HL	WT Col-0	24	4	4	40.117			7.17547			4.25213			2.12606			0.232124			0.0935751
15	320	LD+HL	WT Col-0	24	4	5	36.9525			7.22081			3.65008			4.12618			0.259453			0.113184
15	320	LD+HL	sweet11;12	15	4	1	161.493	148.98	11.6358	36.7258	26.7125	6.10834	11.382	14.3343	2.35447	22.764	31.6594	5.61621	1.77638	1.59328	0.149438	11.4497	12.5353	2.21028
15	320	LD+HL	sweet11;12	15	4	2	138.97			20.6426			12.6662			32.3961			1.52209			13.0884
15	320	LD+HL	sweet11;12	15	4	3	158.858			25.2714			16.6446			38.3091			1.38009			9.40521
15	320	LD+HL	sweet11;12	15	4	4	150.223			27.3227			16.6446			33.1686			1.65278			15.2477
15	320	LD+HL	sweet11;12	15	4	5	135.355			23.6			14.3343			31.6594			1.63505			13.4853
15	320	LD+HL	sweet11;12	18	4	1	140.286	138.45	8.03897	23.1264	28.7226	3.34787	11.3008	12.9589	2.25805	20.8934	22.5484	1.62077	0.55402	0.636601	0.0626876	0.181156	0.201714	0.0238858
15	320	LD+HL	sweet11;12	18	4	2	135.385			29.2376			12.3463			22.3605			0.640796			0.195025
15	320	LD+HL	sweet11;12	18	4	3	147.08			31.7345			11.3839			21.7329			0.603333			0.206667
15	320	LD+HL	sweet11;12	18	4	4	143.23			30.7667			16.8047			25.207			0.720192			0.240625
15	320	LD+HL	sweet11;12	18	4	5	126.267			28.748			12.9589			22.5484			0.664663			0.185096
15	320	LD+HL	sweet11;12	21	4	1	89.5274	94.6397	10.5887	21.6775	19.1562	4.95674	16.8603	18.2798	4.50934	29.6445	30.1269	5.54087	0.396667	0.509261	0.0727044	0.109	0.13881	0.0395946
15	320	LD+HL	sweet11;12	21	4	2	89.8463			12.2813			14.1381			24.2115			0.561795			0.120974
15	320	LD+HL	sweet11;12	21	4	3	82.485			16.4945			16.228			27.5329			0.483602			0.206989
15	320	LD+HL	sweet11;12	21	4	4	103.633			20.1178			25.8928			39.1187			0.525907			0.11842
15	320	LD+HL	sweet11;12	21	4	5	107.707			25.2098			18.2798			30.1269			0.578333			0.138667
15	320	LD+HL	sweet11;12	24	4	1	71.6845	66.4938	4.78658	23.418	21.803	1.39914	4.43191	16.9194	7.49962	32.3365	28.2361	4.96847	0.462264	0.452106	0.0275956	0.0764387	0.0996824	0.0197938
15	320	LD+HL	sweet11;12	24	4	2	68.8465			19.8374			23.9636			20.7896			0.423516			0.0893379
15	320	LD+HL	sweet11;12	24	4	3	66.6408			22.7836			21.1584			26.678			0.492593			0.129815
15	320	LD+HL	sweet11;12	24	4	4	58.8033			21.173			18.1236			33.1403			0.430053			0.103138
15	320	LD+HL	sweet11;12	24	4	5	66.4938			21.803			16.9194			28.2361			0.452106			0.0996824
15	160	LD	WT Col-0	15	4	1	53.3818	66.1317	9.5692	4.84706	6.60713	2.03943	0.685905	1.30809	0.745779	3.29234	3.86219	0.497341	0.430769	0.525994	0.0750216	3.24872	4.23447	0.815373
15	160	LD	WT Col-0	15	4	2	79.7981			6.36783			0.378287			4.16116			0.494643			3.83929
15	160	LD	WT Col-0	15	4	3	66.8241			5.67015			2.05771			4.38979			0.627461			5.15026
15	160	LD	WT Col-0	15	4	4	68.0819			6.03901			1.92053			4.09714			0.568974			5.00769
15	160	LD	WT Col-0	15	4	5	62.5726			10.1116			1.49802			3.37054			0.508122			3.9264
15	160	LD	WT Col-0	18	4	1	46.606	43.3011	4.23313	5.85794	5.723	0.53201	0.242397	0.24727	0.0901572	2.06038	1.22924	0.634316	0.221951	0.239276	0.0248424	0.105854	0.0800327	0.0204166
15	160	LD	WT Col-0	18	4	2	45.3632			5.69634			0.242397			1.21199			0.246172			0.0797129
15	160	LD	WT Col-0	18	4	3	43.797			6.11814			0.123599			0.494395			0.205473			0.0943781
15	160	LD	WT Col-0	18	4	4	35.9498			4.82694			0.249669			1.62285			0.261538			0.0607692
15	160	LD	WT Col-0	18	4	5	44.7895			6.11564			0.378287			0.756574			0.261244			0.0594498
15	160	LD	WT Col-0	21	4	1	25.0124	25.395	1.38081	3.23245	4.85908	0.984033	1.76316	1.73381	0.316929	1.12201	1.01717	0.662704	0.210345	0.183752	0.0196801	0.0410345	0.0562608	0.0122059
15	160	LD	WT Col-0	21	4	2	26.1888			5.05092			1.38539			0			0.165101			0.0540909
15	160	LD	WT Col-0	21	4	3	23.2865			5.83336			1.4359			1.07693			0.165667			0.07
15	160	LD	WT Col-0	21	4	4	25.5494			4.82921			2.05741			1.02871			0.196429			0.0671429
15	160	LD	WT Col-0	21	4	5	26.9379			5.34944			2.02716			1.85823			0.181218			0.0490355
15	160	LD	WT Col-0	24	4	1	12.1458	10.738	2.47976	4.7797	4.72547	0.587705	2.79046	2.25107	0.429347	2.32078	1.20181	0.685941	0.120795	0.11416	0.012605	0.0567179	0.0553988	0.0136397
15	160	LD	WT Col-0	24	4	2	8.84378			4.12756			2.13388			0.523211			0.106842			0.046555
15	160	LD	WT Col-0	24	4	3	14.3029			5.55356			1.62551			1.31316			0.130829			0.0559626
15	160	LD	WT Col-0	24	4	4	8.31004			4.19924			2.45444			0.975306			0.0980324			0.0409954
15	160	LD	WT Col-0	24	4	5	10.0875			4.96731			2.25107			0.876584			0.1143			0.0767633
15	160	LD	sweet11;12	15	4	1	78.6661	89.631	8.59671	17.6695	18.554	3.05175	3.19774	6.44177	2.63368	13.6519	17.7161	3.9066	0.530526	0.647894	0.069881	4.38421	6.40848	1.7295
15	160	LD	sweet11;12	15	4	2	102.231			20.3614			5.09035			13.4531			0.676667			5.13333
15	160	LD	sweet11;12	15	4	3	92.1541			22.6552			5.6743			19.0404			0.645876			8.71392
15	160	LD	sweet11;12	15	4	4	86.6556			14.6702			8.662			21.0181			0.672938			6.44072
15	160	LD	sweet11;12	15	4	5	88.4478			17.4137			9.58446			21.4171			0.713462			7.37019
15	160	LD	sweet11;12	18	4	1	73.6882	69.7556	8.65536	19.6532	19.8725	1.39906	4.4542	4.58864	0.769406	13.0109	12.283	2.15745	0.323953	0.343744	0.0329495	0.172558	0.113884	0.0377409
15	160	LD	sweet11;12	18	4	2	78.4133			19.6846			5.69194			14.6179			0.369535			0.125837
15	160	LD	sweet11;12	18	4	3	55.3494			18.0107			4.53944			12.8618			0.295098			0.0964216
15	160	LD	sweet11;12	18	4	4	70.825			20.0838			3.53413			8.77833			0.362827			0.101335
15	160	LD	sweet11;12	18	4	5	70.5022			21.9304			4.72347			12.1461			0.367308			0.0732692
15	160	LD	sweet11;12	21	4	1	53.7985	56.9557	7.01695	15.8481	16.5064	1.1646	11.6468	11.411	1.8254	23.134	22.7551	2.70235	0.341071	0.313635	0.0235555	0.0771429	0.0848609	0.0167308
15	160	LD	sweet11;12	21	4	2	66.2798			18.5495			13.3627			26.3737			0.337215			0.0890183
15	160	LD	sweet11;12	21	4	3	47.3059			16.3427			12.9675			23.9811			0.301786			0.0751786
15	160	LD	sweet11;12	21	4	4	58.0418			16.0457			9.66386			20.7864			0.295313			0.0707292
15	160	LD	sweet11;12	21	4	5	59.3524			15.7459			9.41392			19.5003			0.292788			0.112236
15	160	LD	sweet11;12	24	4	1	46.5536	35.8444	6.47163	17.4506	17.3292	1.26413	13.242	17.0632	1.28806	18.1312	17.0632	1.28806	0.263333	17.0632	1.28806	0.103	17.0632	1.28806
15	160	LD	sweet11;12	24	4	2	37.0789			17.4531			21.4744			23.4399			0.294131			0.0604695
15	160	LD	sweet11;12	24	4	3	32.0542			15.1959			7.72743			14.013			0.233864			0.0650682
15	160	LD	sweet11;12	24	4	4	33.13			18.1533			11.7019			19.6865			0.240984			0.0814754
15	160	LD	sweet11;12	24	4	5	30.4054			18.393			13.5364			22.1436			0.260714			0.0646429

## Sheet: Metabolite Means
Photoperiod	Light	treatment	genotype	ZT	Exp	Starch		Sucrose		Fructose		Glucose		Tre6P		ADPGlc
h	µmol.m-2.s-1			h		AVG (µmol/gFW)	stdev	AVG (µmol/gFW)	stdev	AVG (µmol/gFW)	stdev	AVG (µmol/gFW)	stdev	AVG (nmol/gFW)	stdev	AVG (nmol/gFW)	stdev
12	160	Ctrl	WT Col-0	12	1	77.4557	6.9971	2.32812	0.187868	0.365539	0.0521326	1.26576	0.233541	0.330769	0.0368902	3.7523	1.37199
12	160	Ctrl	WT Col-0	15	1	75.6559	4.45551	1.48823	0.102444	0.16018	0.0519018	0.32618	0.178275	0.11283	0.011361	0.0692468	0.0111275
12	160	Ctrl	WT Col-0	18	1	40.9648	3.08546	1.4863	0.119494	0.0781404	0.0130052	0.122645	0.0610459	0.109046	0.0339379	0.0654537	0.0126152
12	160	Ctrl	WT Col-0	21	1	21.8687	2.58634	1.22774	0.102568	0.0730766	0.0848362	0.11958	0.0524718	0.0854136	0.0147763	0.0540133	0.00243488
12	160	Ctrl	WT Col-0	24	1	13.8951	1.92819	1.01339	0.0677538	0.0487961	0.0142346	0.13337	0.106383	0.0671539	0.00988913	0.0524223	0.00776904
15	160	LD	WT Col-0	15	1	97.3956	2.61708	3.51542	0.29062	0.399038	0.175276	2.37306	0.635367	0.813003	0.0969328	6.10275	0.729679
15	160	LD	WT Col-0	18	1	80.2164	7.39318	2.06674	0.476059	0.0739962	0.0588409	0.805642	0.160863	0.20002	0.0525758	0.0671218	0.00955036
15	160	LD	WT Col-0	21	1	48.8303	4.0095	2.73424	0.203281	0.221186	0.15467	0.32308	0.118942	0.180639	0.023687	0.0589033	0.00317994
15	160	LD	WT Col-0	24	1	20.1596	2.15292	1.95768	0.133773	0.287532	0.410721	0.508894	0.205217	0.0983401	0.0180528	0.0494988	0.0108075
12	320	HL	WT Col-0	12	1	144.792	5.28139	4.71155	0.470385	0.748922	0.150471	3.14502	0.540013	1.11589	0.221831	13.9325	2.65994
12	320	HL	WT Col-0	15	1	122.034	14.5073	2.20443	0.44902	0.496918	0.187777	1.36398	0.518112	0.233137	0.0587199	0.0873864	0.00974698
12	320	HL	WT Col-0	18	1	98.1081	3.8306	3.17296	0.454166	0.398052	0.191251	1.05147	0.281123	0.361142	0.0384829	0.0867101	0.00787081
12	320	HL	WT Col-0	21	1	67.4225	5.27757	1.9936	0.219618	0.274473	0.171637	1.1889	0.249271	0.275785	0.0357465	0.0723065	0.0199819
12	320	HL	WT Col-0	24	1	36.64	2.77922	2.10186	0.806253	0.386406	0.355245	0.87827	0.271265	0.187401	0.00724183	0.0936547	0.0425194
12	160	Ctrl	sweet11;12	12	1	118.491	5.77218	7.14345	1.36939	3.09312	1.23812	8.31875	1.86468	0.533418	0.0865257	7.44944	1.92104
12	160	Ctrl	sweet11;12	15	1	108.213	10.0636	4.54765	0.435274	1.30558	0.425574	3.13809	0.393823	0.217709	0.0425069	0.0587349	0.00509884
12	160	Ctrl	sweet11;12	18	1	83.9851	11.2056	6.02041	1.04284	1.46893	0.811537	4.30037	1.72251	0.242132	0.0379059	0.0554612	0.00797036
12	160	Ctrl	sweet11;12	21	1	60.2502	5.99528	5.23787	0.643406	1.29913	0.394262	3.60459	0.850738	0.217395	0.0101296	0.0528551	0.00644358
12	160	Ctrl	sweet11;12	24	1	40.1759	5.1245	4.1157	0.614761	0.862344	0.21785	2.55868	0.459745	0.199248	0.0321131	0.0573728	0.0127103
15	160	LD	sweet11;12	15	1	115.947	7.68474	8.41431	1.96999	3.55363	1.51041	8.02228	1.26565	0.702468	0.127036	5.18364	1.39176
15	160	LD	sweet11;12	18	1	99.3211	15.6328	6.3777	1.05662	1.15699	0.203223	4.16479	1.52637	0.322672	0.0289867	0.0726853	0.0126542
15	160	LD	sweet11;12	21	1	72.1	9.38692	5.53248	1.07811	1.61143	0.587364	3.36704	1.33086	0.262313	0.0183045	0.0670254	0.00598718
15	160	LD	sweet11;12	24	1	55.4878	14.4837	5.77644	1.73285	1.50652	0.395762	3.33134	0.360121	0.277167	0.0540439	0.0712745	0.0135953
12	320	HL	sweet11;12	12	1	168.08	23.0215	6.76538	3.98133	2.55511	1.14481	9.844	2.90053	2.0733	0.327142	19.0215	1.66244
12	320	HL	sweet11;12	15	1	156.422	17.7376	6.01288	1.39708	1.97243	0.445768	5.46542	1.62788	0.561833	0.0847622	0.095241	0.0106822
12	320	HL	sweet11;12	18	1	131.192	13.5658	7.75303	1.64918	2.26583	0.792214	6.48254	1.56158	0.635666	0.109991	0.0985988	0.0276533
12	320	HL	sweet11;12	21	1	109.842	5.09616	7.36202	0.948808	2.62311	0.444953	8.66069	1.48724	0.6587	0.0668294	0.0930475	0.00752388
12	320	HL	sweet11;12	24	1	92.9657	6.77129	7.73389	1.12811	3.16222	0.559804	8.59465	2.1645	0.519633	0.0404817	0.101781	0.026788
12	160	Ctrl	WT Col-0	12	4	67.3427	12.3732	7.90117	1.48827	1.03764	0.48452	1.61733	0.78826	0.37207	0.106738	4.59087	0.932821
12	160	Ctrl	WT Col-0	15	4	44.6522	4.7524	4.07705	0.456162	0.196348	0.220773	0.913982	0.713467	0.139156	0.0205267	0.0629902	0.0366816
12	160	Ctrl	WT Col-0	18	4	30.5103	2.44051	4.29095	0.770842	0.205384	0.397259	0.207527	0.349016	0.159955	0.0329064	0.0957326	0.0296367
12	160	Ctrl	WT Col-0	21	4	15.2632	1.37502	2.73928	0.661498	0	0	0.418165	0.935046	0.1	0.00599342	0.0598562	0.0228246
12	160	Ctrl	WT Col-0	24	4	4.64771	0.501758	3.81111	0.478036	0.682048	0.21017	0.35673	0.218592	0.0875517	0.0136783	0.0705116	0.00455082
12	160	Ctrl	sweet11;12	12	4	100.678	3.48543	25.2822	1.73703	7.99134	1.78726	19.4717	3.62717	0.507331	0.0360664	5.88149	1.75051
12	160	Ctrl	sweet11;12	15	4	76.5747	7.97794	17.8539	1.56469	2.80248	1.36727	7.01147	3.20811	0.227787	0.0155736	0.112399	0.0513073
12	160	Ctrl	sweet11;12	18	4	55.575	10.9695	16.6447	5.20248	4.87598	1.27759	11.5732	2.3007	0.30315	0.0298225	0.11787	0.0469974
12	160	Ctrl	sweet11;12	21	4	35.9548	5.49866	17.2433	2.07722	4.33587	1.6695	10.4842	2.58938	0.221475	0.0221911	0.0765723	0.0303844
12	160	Ctrl	sweet11;12	24	4	23.5694	4.14982	11.46	1.45483	9.05618	2.60412	15.563	3.32613	0.184852	0.042142	0.0976941	0.0354168
12	320	HL	WT Col-0	12	4	109.176	2.94458	14.5297	0.759588	4.37794	0.507656	10.1585	2.41707	1.1191	0.106129	12.0153	2.14693
12	320	HL	WT Col-0	15	4	82.5947	5.26554	7.0021	1.69095	1.89288	0.799448	3.52647	0.501529	0.328997	0.0583605	0.15309	0.0251123
12	320	HL	WT Col-0	18	4	50.2729	3.14304	6.06182	0.701403	0.802723	0.163325	2.16709	0.975286	0.272877	0.0267875	0.0936402	0.00833425
12	320	HL	WT Col-0	21	4	25.2374	3.47168	4.64576	0.620304	0.501462	0.391674	1.90477	0.758042	0.14672	0.0146913	0.0620675	0.0167923
12	320	HL	WT Col-0	24	4	9.04765	2.45797	4.42187	0.556152	1.48813	0.484695	1.92222	0.470334	0.0964929	0.00814159	0.0646641	0.0290123
12	320	HL	sweet11;12	12	4	136.806	9.55771	29.7663	1.73525	10.5972	2.43174	24.2522	3.77639	1.31751	0.160727	10.7198	4.38433
12	320	HL	sweet11;12	15	4	119.399	3.87233	22.4983	5.00309	8.93716	3.42844	13.7688	4.59274	0.500989	0.112556	0.256253	0.150943
12	320	HL	sweet11;12	18	4	78.9384	5.67923	21.5493	3.12424	8.46755	2.70561	14.3679	4.23664	0.489265	0.031571	0.155236	0.0351339
12	320	HL	sweet11;12	21	4	49.3006	8.41276	16.173	1.28096	15.9347	1.38386	25.2415	1.98985	0.345822	0.0739277	0.0766949	0.0222905
12	320	HL	sweet11;12	24	4	35.7632	4.61833	14.53	1.10664	13.2272	3.2451	23.5234	4.04255	0.28483	0.0224481	0.0983788	0.0104388
15	320	LD+HL	WT Col-0	15	4	130.593	7.59307	12.8586	4.3442	3.56785	1.07057	10.3748	2.02939	1.57488	0.189812	14.7205	4.06066
15	320	LD+HL	WT Col-0	18	4	102.171	8.78433	11.6556	2.11559	1.62805	1.1468	3.43069	1.87166	0.327813	0.0245357	0.137187	0.0407511
15	320	LD+HL	WT Col-0	21	4	67.4346	6.3106	6.90089	0.68518	3.24771	0.393146	3.13355	1.8125	0.325709	0.0311223	0.099048	0.0306528
15	320	LD+HL	WT Col-0	24	4	37.8815	3.26868	7.21865	0.36026	5.1537	2.85533	3.34411	0.858947	0.224544	0.0294728	0.0848677	0.0206759
15	320	LD+HL	sweet11;12	15	4	148.98	11.6358	26.7125	6.10834	14.3343	2.35447	31.6594	5.61621	1.59328	0.149438	12.5353	2.21028
15	320	LD+HL	sweet11;12	18	4	138.45	8.03897	28.7226	3.34787	12.9589	2.25805	22.5484	1.62077	0.636601	0.0626876	0.201714	0.0238858
15	320	LD+HL	sweet11;12	21	4	94.6397	10.5887	19.1562	4.95674	18.2798	4.50934	30.1269	5.54087	0.509261	0.0727044	0.13881	0.0395946
15	320	LD+HL	sweet11;12	24	4	66.4938	4.78658	21.803	1.39914	16.9194	7.49962	28.2361	4.96847	0.452106	0.0275956	0.0996824	0.0197938
15	160	LD	WT Col-0	15	4	66.1317	9.5692	6.60713	2.03943	1.30809	0.745779	3.86219	0.497341	0.525994	0.0750216	4.23447	0.815373
15	160	LD	WT Col-0	18	4	43.3011	4.23313	5.723	0.53201	0.24727	0.0901572	1.22924	0.634316	0.239276	0.0248424	0.0800327	0.0204166
15	160	LD	WT Col-0	21	4	25.395	1.38081	4.85908	0.984033	1.73381	0.316929	1.01717	0.662704	0.183752	0.0196801	0.0562608	0.0122059
15	160	LD	WT Col-0	24	4	10.738	2.47976	4.72547	0.587705	2.25107	0.429347	1.20181	0.685941	0.11416	0.012605	0.0553988	0.0136397
15	160	LD	sweet11;12	15	4	89.631	8.59671	18.554	3.05175	6.44177	2.63368	17.7161	3.9066	0.647894	0.069881	6.40848	1.7295
15	160	LD	sweet11;12	18	4	69.7556	8.65536	19.8725	1.39906	4.58864	0.769406	12.283	2.15745	0.343744	0.0329495	0.113884	0.0377409
15	160	LD	sweet11;12	21	4	56.9557	7.01695	16.5064	1.1646	11.411	1.8254	22.7551	2.70235	0.313635	0.0235555	0.0848609	0.0167308
15	160	LD	sweet11;12	24	4	35.8444	6.47163	17.3292	1.26413	17.0632	1.28806	17.0632	1.28806	17.0632	1.28806	17.0632	1.28806

## Sheet: Starch ED, EN, EN%
Photoperiod	Light	Treatment	Genotype	ZT	Exp	Rep	Starch content			Starch EN(%ED)				Photoperiod	Light	Treatment	Genotype	Exp	Starch ED		Starch EN		Starch EN(%ED)
h	µmol m-2 s-1	symbol		h			µmol/gFW	AVG	SD	%	AVG	SD		h	µmol m-2 s-1	symbol			AVG (µmol/gFW)	SD	AVG (µmol/gFW)	SD	%	SD
12	160	Ctrl	WT Col-0	12	1	1	82.7317	77.4557	6.9971					12	160	Ctrl	WT Col-0	1	77.4557	6.9971	13.8951	1.92819	17.936	1.88313
12	160	Ctrl	WT Col-0	12	1	2	70.2143							12	320	HL	WT Col-0	1	144.792	5.28139	36.64	2.77922	25.3499	2.41275
12	160	Ctrl	WT Col-0	12	1	3	69.7643							15	160	LD	WT Col-0	1	97.3956	2.61708	20.1596	2.15292	20.6986	2.10342
12	160	Ctrl	WT Col-0	12	1	4	80.0731							12	160	Ctrl	sweet11;12	1	118.491	5.77218	40.1759	5.1245	33.8278	2.99598
12	160	Ctrl	WT Col-0	12	1	5	84.4952							12	320	HL	sweet11;12	1	168.08	23.0215	92.9657	6.77129	56.121	8.11061
12	160	Ctrl	WT Col-0	15	1	1	77.7113							15	160	LD	sweet11;12	1	115.947	7.68474	55.4878	14.4837	48.4633	15.7629
12	160	Ctrl	WT Col-0	15	1	2	70.8796							12	160	Ctrl	WT Col-0	4	67.3427	12.3732	4.64771	0.501758	7.10246	1.59386
12	160	Ctrl	WT Col-0	15	1	3	71.7454							12	320	HL	WT Col-0	4	109.176	2.94458	9.04765	2.45797	8.29075	2.27751
12	160	Ctrl	WT Col-0	15	1	4	81.7184							15	160	LD	WT Col-0	4	66.1317	9.5692	10.738	2.47976	16.7133	5.26415
12	160	Ctrl	WT Col-0	15	1	5	76.2246							15	320	LD+HL	WT Col-0	4	130.593	7.59307	37.8815	3.26868	29.0464	2.52905
12	160	Ctrl	WT Col-0	18	1	1	45.049							12	160	Ctrl	sweet11;12	4	100.678	3.48543	23.5694	4.14982	23.3282	3.33286
12	160	Ctrl	WT Col-0	18	1	2	39.3939							12	320	HL	sweet11;12	4	136.806	9.55771	35.7632	4.61833	30.0195	4.31204
12	160	Ctrl	WT Col-0	18	1	3	43.3378							15	160	LD	sweet11;12	4	89.631	8.59671	35.8444	6.47163	40.568	10.513
12	160	Ctrl	WT Col-0	18	1	4	37.6963							15	320	LD+HL	sweet11;12	4	148.98	11.6358	66.4938	4.78658	44.8297	4.51285
12	160	Ctrl	WT Col-0	18	1	5	39.3468
12	160	Ctrl	WT Col-0	21	1	1	20.778
12	160	Ctrl	WT Col-0	21	1	2	25.371
12	160	Ctrl	WT Col-0	21	1	3	22.4324
12	160	Ctrl	WT Col-0	21	1	4	18.3127
12	160	Ctrl	WT Col-0	21	1	5	22.4496
12	160	Ctrl	WT Col-0	24	1	1	13.1801	13.8951	1.92819	15.9311	17.936	1.88313
12	160	Ctrl	WT Col-0	24	1	2	13.9973			19.935
12	160	Ctrl	WT Col-0	24	1	3	11.1244			15.9456
12	160	Ctrl	WT Col-0	24	1	4	14.8984			18.606
12	160	Ctrl	WT Col-0	24	1	5	16.2755			19.2621
12	320	HL	WT Col-0	12	1	1	149.241	144.792	5.28139
12	320	HL	WT Col-0	12	1	2	136.325
12	320	HL	WT Col-0	12	1	3	148.221
12	320	HL	WT Col-0	12	1	4	143.067
12	320	HL	WT Col-0	12	1	5	147.106
12	320	HL	WT Col-0	15	1	1	125.179
12	320	HL	WT Col-0	15	1	2	110.997
12	320	HL	WT Col-0	15	1	3	119.475
12	320	HL	WT Col-0	15	1	4	145.273
12	320	HL	WT Col-0	15	1	5	109.245
12	320	HL	WT Col-0	18	1	1	94.5228
12	320	HL	WT Col-0	18	1	2	94.7169
12	320	HL	WT Col-0	18	1	3	102.532
12	320	HL	WT Col-0	18	1	4	101.783
12	320	HL	WT Col-0	18	1	5	96.9855
12	320	HL	WT Col-0	21	1	1	63.9527
12	320	HL	WT Col-0	21	1	2	69.5649
12	320	HL	WT Col-0	21	1	3	60.0753
12	320	HL	WT Col-0	21	1	4	70.4998
12	320	HL	WT Col-0	21	1	5	73.0199
12	320	HL	WT Col-0	24	1	1	39.3116	36.64	2.77922	26.341	25.3499	2.41275
12	320	HL	WT Col-0	24	1	2	39.5154			28.9862
12	320	HL	WT Col-0	24	1	3	34.0979			23.0047
12	320	HL	WT Col-0	24	1	4	33.6353			23.5101
12	320	HL	WT Col-0	24	1	5	36.64			24.9073
15	160	LD	WT Col-0	15	1	1	98.3147	97.3956	2.61708
15	160	LD	WT Col-0	15	1	2	93.1481
15	160	LD	WT Col-0	15	1	3	96.7724
15	160	LD	WT Col-0	15	1	4	98.9747
15	160	LD	WT Col-0	15	1	5	99.7681
15	160	LD	WT Col-0	18	1	1	69.8736
15	160	LD	WT Col-0	18	1	2	81.1703
15	160	LD	WT Col-0	18	1	3	76.2464
15	160	LD	WT Col-0	18	1	4	88.5937
15	160	LD	WT Col-0	18	1	5	85.1978
15	160	LD	WT Col-0	21	1	1	52.7378
15	160	LD	WT Col-0	21	1	2	44.3202
15	160	LD	WT Col-0	21	1	3	46.116
15	160	LD	WT Col-0	21	1	4	47.6759
15	160	LD	WT Col-0	21	1	5	53.3018
15	160	LD	WT Col-0	24	1	1	18.8397	20.1596	2.15292	19.1626	20.6986	2.10342
15	160	LD	WT Col-0	24	1	2	19.2753			20.6931
15	160	LD	WT Col-0	24	1	3	21.4046			22.1185
15	160	LD	WT Col-0	24	1	4	17.9928			18.1792
15	160	LD	WT Col-0	24	1	5	23.2854			23.3396
12	160	Ctrl	sweet11;12	12	1	1	113.868	118.491	5.77218
12	160	Ctrl	sweet11;12	12	1	2	118.406
12	160	Ctrl	sweet11;12	12	1	3	115.439
12	160	Ctrl	sweet11;12	12	1	4	116.35
12	160	Ctrl	sweet11;12	12	1	5	128.39
12	160	Ctrl	sweet11;12	15	1	1	100.255
12	160	Ctrl	sweet11;12	15	1	2	113.392
12	160	Ctrl	sweet11;12	15	1	3	119.224
12	160	Ctrl	sweet11;12	15	1	4	95.1571
12	160	Ctrl	sweet11;12	15	1	5	113.035
12	160	Ctrl	sweet11;12	18	1	1	80.0175
12	160	Ctrl	sweet11;12	18	1	2	67.9406
12	160	Ctrl	sweet11;12	18	1	3	97.5475
12	160	Ctrl	sweet11;12	18	1	4	90.6996
12	160	Ctrl	sweet11;12	18	1	5	83.7201
12	160	Ctrl	sweet11;12	21	1	1	58.8695
12	160	Ctrl	sweet11;12	21	1	2	64.8872
12	160	Ctrl	sweet11;12	21	1	3	58.3417
12	160	Ctrl	sweet11;12	21	1	4	67.1861
12	160	Ctrl	sweet11;12	21	1	5	51.9667
12	160	Ctrl	sweet11;12	24	1	1	34.6598	40.1759	5.1245	30.4386	33.8278	2.99598
12	160	Ctrl	sweet11;12	24	1	2	38.836			32.7991
12	160	Ctrl	sweet11;12	24	1	3	36.8819			31.9492
12	160	Ctrl	sweet11;12	24	1	4	42.9641			36.9265
12	160	Ctrl	sweet11;12	24	1	5	47.5376			37.0259
12	320	HL	sweet11;12	12	1	1	182.047	168.08	23.0215
12	320	HL	sweet11;12	12	1	2	160.321
12	320	HL	sweet11;12	12	1	3	134.599
12	320	HL	sweet11;12	12	1	4	195.352
12	320	HL	sweet11;12	12	1	5	168.08
12	320	HL	sweet11;12	15	1	1	182.725
12	320	HL	sweet11;12	15	1	2	164.989
12	320	HL	sweet11;12	15	1	3	148.427
12	320	HL	sweet11;12	15	1	4	148.822
12	320	HL	sweet11;12	15	1	5	137.145
12	320	HL	sweet11;12	18	1	1	122.01
12	320	HL	sweet11;12	18	1	2	119.389
12	320	HL	sweet11;12	18	1	3	125.554
12	320	HL	sweet11;12	18	1	4	152.452
12	320	HL	sweet11;12	18	1	5	136.553
12	320	HL	sweet11;12	21	1	1	115.933
12	320	HL	sweet11;12	21	1	2	103.065
12	320	HL	sweet11;12	21	1	3	113.397
12	320	HL	sweet11;12	21	1	4	106.975
12	320	HL	sweet11;12	21	1	5	109.842
12	320	HL	sweet11;12	24	1	1	97.8629	92.9657	6.77129	53.757	56.121	8.11061
12	320	HL	sweet11;12	24	1	2	101.381			63.2359
12	320	HL	sweet11;12	24	1	3	86.2962			64.1134
12	320	HL	sweet11;12	24	1	4	86.323			44.1886
12	320	HL	sweet11;12	24	1	5	92.9657			55.3105
15	160	LD	sweet11;12	15	1	1	104.924	115.947	7.68474
15	160	LD	sweet11;12	15	1	2	119.572
15	160	LD	sweet11;12	15	1	3	112.9
15	160	LD	sweet11;12	15	1	4	116.828
15	160	LD	sweet11;12	15	1	5	125.513
15	160	LD	sweet11;12	18	1	1	100.394
15	160	LD	sweet11;12	18	1	2	111.237
15	160	LD	sweet11;12	18	1	3	85.6632
15	160	LD	sweet11;12	18	1	4	81.6606
15	160	LD	sweet11;12	18	1	5	117.651
15	160	LD	sweet11;12	21	1	1	83.6344
15	160	LD	sweet11;12	21	1	2	71.886
15	160	LD	sweet11;12	21	1	3	75.7978
15	160	LD	sweet11;12	21	1	4	57.7747
15	160	LD	sweet11;12	21	1	5	71.4072
15	160	LD	sweet11;12	24	1	1	80.0116	55.4878	14.4837	76.2569	48.4633	15.7629
15	160	LD	sweet11;12	24	1	2	50.1725			41.9599
15	160	LD	sweet11;12	24	1	3	46.9824			41.6143
15	160	LD	sweet11;12	24	1	4	43.8187			37.5069
15	160	LD	sweet11;12	24	1	5	56.4539			44.9786
12	160	Ctrl	WT Col-0	12	4	1	55.8103	67.3427	12.3732
12	160	Ctrl	WT Col-0	12	4	2	56.3902
12	160	Ctrl	WT Col-0	12	4	3	67.7138
12	160	Ctrl	WT Col-0	12	4	4	70.8238
12	160	Ctrl	WT Col-0	12	4	5	85.9753
12	160	Ctrl	WT Col-0	15	4	1	49.3431
12	160	Ctrl	WT Col-0	15	4	2	46.8443
12	160	Ctrl	WT Col-0	15	4	3	45.9017
12	160	Ctrl	WT Col-0	15	4	4	44.3876
12	160	Ctrl	WT Col-0	15	4	5	36.7845
12	160	Ctrl	WT Col-0	18	4	1	27.4544
12	160	Ctrl	WT Col-0	18	4	2	32.4182
12	160	Ctrl	WT Col-0	18	4	3	32.0235
12	160	Ctrl	WT Col-0	18	4	4	28.2673
12	160	Ctrl	WT Col-0	18	4	5	32.3879
12	160	Ctrl	WT Col-0	21	4	1	16.9327
12	160	Ctrl	WT Col-0	21	4	2	15.9506
12	160	Ctrl	WT Col-0	21	4	3	13.733
12	160	Ctrl	WT Col-0	21	4	4	15.7499
12	160	Ctrl	WT Col-0	21	4	5	13.9499
12	160	Ctrl	WT Col-0	24	4	1	4.89957	4.64771	0.501758	8.77896	7.10246	1.59386
12	160	Ctrl	WT Col-0	24	4	2	4.82954			8.56449
12	160	Ctrl	WT Col-0	24	4	3	4.85227			7.16586
12	160	Ctrl	WT Col-0	24	4	4	3.75195			5.29758
12	160	Ctrl	WT Col-0	24	4	5	4.90523			5.70539
12	320	HL	WT Col-0	12	4	1	107.664	109.176	2.94458
12	320	HL	WT Col-0	12	4	2	109.614
12	320	HL	WT Col-0	12	4	3	105.983
12	320	HL	WT Col-0	12	4	4	113.85
12	320	HL	WT Col-0	12	4	5	108.77
12	320	HL	WT Col-0	15	4	1	84.18
12	320	HL	WT Col-0	15	4	2	84.2579
12	320	HL	WT Col-0	15	4	3	76.1376
12	320	HL	WT Col-0	15	4	4	78.7778
12	320	HL	WT Col-0	15	4	5	89.6204
12	320	HL	WT Col-0	18	4	1	52.7635
12	320	HL	WT Col-0	18	4	2	51.8763
12	320	HL	WT Col-0	18	4	3	51.9857
12	320	HL	WT Col-0	18	4	4	45.0299
12	320	HL	WT Col-0	18	4	5	49.7092
12	320	HL	WT Col-0	21	4	1	24.1799
12	320	HL	WT Col-0	21	4	2	21.0347
12	320	HL	WT Col-0	21	4	3	23.5012
12	320	HL	WT Col-0	21	4	4	27.7504
12	320	HL	WT Col-0	21	4	5	29.7207
12	320	HL	WT Col-0	24	4	1	12.2967	9.04765	2.45797	11.4213	8.29075	2.27751
12	320	HL	WT Col-0	24	4	2	10.4169			9.50325
12	320	HL	WT Col-0	24	4	3	7.71205			7.27668
12	320	HL	WT Col-0	24	4	4	8.91691			7.83216
12	320	HL	WT Col-0	24	4	5	5.89573			5.42037
15	160	LD	WT Col-0	15	4	1	53.3818	66.1317	9.5692
15	160	LD	WT Col-0	15	4	2	79.7981
15	160	LD	WT Col-0	15	4	3	66.8241
15	160	LD	WT Col-0	15	4	4	68.0819
15	160	LD	WT Col-0	15	4	5	62.5726
15	160	LD	WT Col-0	18	4	1	46.606
15	160	LD	WT Col-0	18	4	2	45.3632
15	160	LD	WT Col-0	18	4	3	43.797
15	160	LD	WT Col-0	18	4	4	35.9498
15	160	LD	WT Col-0	18	4	5	44.7895
15	160	LD	WT Col-0	21	4	1	25.0124
15	160	LD	WT Col-0	21	4	2	26.1888
15	160	LD	WT Col-0	21	4	3	23.2865
15	160	LD	WT Col-0	21	4	4	25.5494
15	160	LD	WT Col-0	21	4	5	26.9379
15	160	LD	WT Col-0	24	4	1	12.1458	10.738	2.47976	22.7526	16.7133	5.26415
15	160	LD	WT Col-0	24	4	2	8.84378			11.0827
15	160	LD	WT Col-0	24	4	3	14.3029			21.4038
15	160	LD	WT Col-0	24	4	4	8.31004			12.206
15	160	LD	WT Col-0	24	4	5	10.0875			16.1213
15	320	LD+HL	WT Col-0	15	4	1	131.018	130.593	7.59307
15	320	LD+HL	WT Col-0	15	4	2	127.291
15	320	LD+HL	WT Col-0	15	4	3	142.085
15	320	LD+HL	WT Col-0	15	4	4	131.306
15	320	LD+HL	WT Col-0	15	4	5	121.267
15	320	LD+HL	WT Col-0	18	4	1	114.743
15	320	LD+HL	WT Col-0	18	4	2	92.4183
15	320	LD+HL	WT Col-0	18	4	3	102.018
15	320	LD+HL	WT Col-0	18	4	4	95.7436
15	320	LD+HL	WT Col-0	18	4	5	105.933
15	320	LD+HL	WT Col-0	21	4	1	68.706
15	320	LD+HL	WT Col-0	21	4	2	76.4926
15	320	LD+HL	WT Col-0	21	4	3	59.2949
15	320	LD+HL	WT Col-0	21	4	4	68.2077
15	320	LD+HL	WT Col-0	21	4	5	64.4717
15	320	LD+HL	WT Col-0	24	4	1	41.299	37.8815	3.26868	31.5217	29.0464	2.52905
15	320	LD+HL	WT Col-0	24	4	2	32.8701			25.8228
15	320	LD+HL	WT Col-0	24	4	3	38.1687			26.8634
15	320	LD+HL	WT Col-0	24	4	4	40.117			30.5523
15	320	LD+HL	WT Col-0	24	4	5	36.9525			30.4719
12	160	Ctrl	sweet11;12	12	4	1	101.458	100.678	3.48543
12	160	Ctrl	sweet11;12	12	4	2	95.7959
12	160	Ctrl	sweet11;12	12	4	3	101.708
12	160	Ctrl	sweet11;12	12	4	4	105.244
12	160	Ctrl	sweet11;12	12	4	5	99.1814
12	160	Ctrl	sweet11;12	15	4	1	79.5955
12	160	Ctrl	sweet11;12	15	4	2	87.9861
12	160	Ctrl	sweet11;12	15	4	3	77.2861
12	160	Ctrl	sweet11;12	15	4	4	69.1949
12	160	Ctrl	sweet11;12	15	4	5	68.8108
12	160	Ctrl	sweet11;12	18	4	1	56.1041
12	160	Ctrl	sweet11;12	18	4	2	40.7002
12	160	Ctrl	sweet11;12	18	4	3	53.0934
12	160	Ctrl	sweet11;12	18	4	4	71.4733
12	160	Ctrl	sweet11;12	18	4	5	56.5037
12	160	Ctrl	sweet11;12	21	4	1	43.1666
12	160	Ctrl	sweet11;12	21	4	2	36.5135
12	160	Ctrl	sweet11;12	21	4	3	33.5778
12	160	Ctrl	sweet11;12	21	4	4	38.1788
12	160	Ctrl	sweet11;12	21	4	5	28.3375
12	160	Ctrl	sweet11;12	24	4	1	21.8735	23.5694	4.14982	21.5592	23.3282	3.33286
12	160	Ctrl	sweet11;12	24	4	2	19.3025			20.1496
12	160	Ctrl	sweet11;12	24	4	3	25.0845			24.6632
12	160	Ctrl	sweet11;12	24	4	4	30.0132			28.5177
12	160	Ctrl	sweet11;12	24	4	5	21.5735			21.7515
12	320	HL	sweet11;12	12	4	1	130.172	136.806	9.55771
12	320	HL	sweet11;12	12	4	2	143.04
12	320	HL	sweet11;12	12	4	3	149.403
12	320	HL	sweet11;12	12	4	4	125.734
12	320	HL	sweet11;12	12	4	5	135.681
12	320	HL	sweet11;12	15	4	1	113.286
12	320	HL	sweet11;12	15	4	2	123.752
12	320	HL	sweet11;12	15	4	3	118.989
12	320	HL	sweet11;12	15	4	4	119.727
12	320	HL	sweet11;12	15	4	5	121.24
12	320	HL	sweet11;12	18	4	1	80.1873
12	320	HL	sweet11;12	18	4	2	80.1654
12	320	HL	sweet11;12	18	4	3	74.482
12	320	HL	sweet11;12	18	4	4	87.1442
12	320	HL	sweet11;12	18	4	5	72.7131
12	320	HL	sweet11;12	21	4	1	36.3569
12	320	HL	sweet11;12	21	4	2	49.2237
12	320	HL	sweet11;12	21	4	3	47.3681
12	320	HL	sweet11;12	21	4	4	56.8836
12	320	HL	sweet11;12	21	4	5	56.6706
12	320	HL	sweet11;12	24	4	1	36.4929	35.7632	4.61833	32.2131	30.0195	4.31204
12	320	HL	sweet11;12	24	4	2	30.0645			24.2942
12	320	HL	sweet11;12	24	4	3	42.1002			35.3816
12	320	HL	sweet11;12	24	4	4	32.7112			27.3214
12	320	HL	sweet11;12	24	4	5	37.4473			30.887
15	160	LD	sweet11;12	15	4	1	78.6661	89.631	8.59671
15	160	LD	sweet11;12	15	4	2	102.231
15	160	LD	sweet11;12	15	4	3	92.1541
15	160	LD	sweet11;12	15	4	4	86.6556
15	160	LD	sweet11;12	15	4	5	88.4478
15	160	LD	sweet11;12	18	4	1	73.6882
15	160	LD	sweet11;12	18	4	2	78.4133
15	160	LD	sweet11;12	18	4	3	55.3494
15	160	LD	sweet11;12	18	4	4	70.825
15	160	LD	sweet11;12	18	4	5	70.5022
15	160	LD	sweet11;12	21	4	1	53.7985
15	160	LD	sweet11;12	21	4	2	66.2798
15	160	LD	sweet11;12	21	4	3	47.3059
15	160	LD	sweet11;12	21	4	4	58.0418
15	160	LD	sweet11;12	21	4	5	59.3524
15	160	LD	sweet11;12	24	4	1	46.5536	35.8444	6.47163	59.1787	40.568	10.513
15	160	LD	sweet11;12	24	4	2	37.0789			36.2697
15	160	LD	sweet11;12	24	4	3	32.0542			34.7833
15	160	LD	sweet11;12	24	4	4	33.13			38.2318
15	160	LD	sweet11;12	24	4	5	30.4054			34.3766
15	320	LD+HL	sweet11;12	15	4	1	161.493	148.98	11.6358
15	320	LD+HL	sweet11;12	15	4	2	138.97
15	320	LD+HL	sweet11;12	15	4	3	158.858
15	320	LD+HL	sweet11;12	15	4	4	150.223
15	320	LD+HL	sweet11;12	15	4	5	135.355
15	320	LD+HL	sweet11;12	18	4	1	140.286
15	320	LD+HL	sweet11;12	18	4	2	135.385
15	320	LD+HL	sweet11;12	18	4	3	147.08
15	320	LD+HL	sweet11;12	18	4	4	143.23
15	320	LD+HL	sweet11;12	18	4	5	126.267
15	320	LD+HL	sweet11;12	21	4	1	89.5274
15	320	LD+HL	sweet11;12	21	4	2	89.8463
15	320	LD+HL	sweet11;12	21	4	3	82.485
15	320	LD+HL	sweet11;12	21	4	4	103.633
15	320	LD+HL	sweet11;12	21	4	5	107.707
15	320	LD+HL	sweet11;12	24	4	1	71.6845	66.4938	4.78658	44.3885	44.8297	4.51285
15	320	LD+HL	sweet11;12	24	4	2	68.8465			49.5407
15	320	LD+HL	sweet11;12	24	4	3	66.6408			41.9498
15	320	LD+HL	sweet11;12	24	4	4	58.8033			39.1441
15	320	LD+HL	sweet11;12	24	4	5	66.4938			49.1256

## Sheet: Ra
Photoperiod	Light	Treatment	Genotype	ZT	Exp	Rep	Starch content
h	µmol m-2 s-1	symbol		h			µmol / g FW	AVG	SD
12	160	Ctrl	WT Col-0	12	1	1	82.7317	77.4557	6.9971										f(x) = α*x + y
12	160	Ctrl	WT Col-0	12	1	2	70.2143												Regression = Ra, rate of starch mobilisation (umol Glc / gFW h
12	160	Ctrl	WT Col-0	12	1	3	69.7643												α = slope, µmol [Glc] / g FW per hour
12	160	Ctrl	WT Col-0	12	1	4	80.0731
12	160	Ctrl	WT Col-0	12	1	5	84.4952
12	160	Ctrl	WT Col-0	15	1	1	77.7113	75.6559	4.45551
12	160	Ctrl	WT Col-0	15	1	2	70.8796
12	160	Ctrl	WT Col-0	15	1	3	71.7454
12	160	Ctrl	WT Col-0	15	1	4	81.7184
12	160	Ctrl	WT Col-0	15	1	5	76.2246
12	160	Ctrl	WT Col-0	18	1	1	45.049	40.9648	3.08546
12	160	Ctrl	WT Col-0	18	1	2	39.3939
12	160	Ctrl	WT Col-0	18	1	3	43.3378
12	160	Ctrl	WT Col-0	18	1	4	37.6963
12	160	Ctrl	WT Col-0	18	1	5	39.3468
12	160	Ctrl	WT Col-0	21	1	1	20.778	21.8687	2.58634
12	160	Ctrl	WT Col-0	21	1	2	25.371
12	160	Ctrl	WT Col-0	21	1	3	22.4324
12	160	Ctrl	WT Col-0	21	1	4	18.3127
12	160	Ctrl	WT Col-0	21	1	5	22.4496
12	160	Ctrl	WT Col-0	24	1	1	13.1801	13.8951	1.92819
12	160	Ctrl	WT Col-0	24	1	2	13.9973
12	160	Ctrl	WT Col-0	24	1	3	11.1244
12	160	Ctrl	WT Col-0	24	1	4	14.8984
12	160	Ctrl	WT Col-0	24	1	5	16.2755
12	320	HL	WT Col-0	12	1	1	149.241	144.792	5.28139
12	320	HL	WT Col-0	12	1	2	136.325
12	320	HL	WT Col-0	12	1	3	148.221
12	320	HL	WT Col-0	12	1	4	143.067
12	320	HL	WT Col-0	12	1	5	147.106
12	320	HL	WT Col-0	15	1	1	125.179	122.034	14.5073
12	320	HL	WT Col-0	15	1	2	110.997
12	320	HL	WT Col-0	15	1	3	119.475
12	320	HL	WT Col-0	15	1	4	145.273
12	320	HL	WT Col-0	15	1	5	109.245
12	320	HL	WT Col-0	18	1	1	94.5228	98.1081	3.8306
12	320	HL	WT Col-0	18	1	2	94.7169
12	320	HL	WT Col-0	18	1	3	102.532
12	320	HL	WT Col-0	18	1	4	101.783
12	320	HL	WT Col-0	18	1	5	96.9855
12	320	HL	WT Col-0	21	1	1	63.9527	67.4225	5.27757
12	320	HL	WT Col-0	21	1	2	69.5649
12	320	HL	WT Col-0	21	1	3	60.0753
12	320	HL	WT Col-0	21	1	4	70.4998
12	320	HL	WT Col-0	21	1	5	73.0199
12	320	HL	WT Col-0	24	1	1	39.3116	36.64	2.77922
12	320	HL	WT Col-0	24	1	2	39.5154
12	320	HL	WT Col-0	24	1	3	34.0979
12	320	HL	WT Col-0	24	1	4	33.6353
12	320	HL	WT Col-0	24	1	5	36.64
15	160	LD	WT Col-0	15	1	1	98.3147	97.3956	2.61708
15	160	LD	WT Col-0	15	1	2	93.1481
15	160	LD	WT Col-0	15	1	3	96.7724
15	160	LD	WT Col-0	15	1	4	98.9747
15	160	LD	WT Col-0	15	1	5	99.7681
15	160	LD	WT Col-0	18	1	1	69.8736	80.2164	7.39318
15	160	LD	WT Col-0	18	1	2	81.1703
15	160	LD	WT Col-0	18	1	3	76.2464
15	160	LD	WT Col-0	18	1	4	88.5937
15	160	LD	WT Col-0	18	1	5	85.1978
15	160	LD	WT Col-0	21	1	1	52.7378	48.8303	4.0095
15	160	LD	WT Col-0	21	1	2	44.3202
15	160	LD	WT Col-0	21	1	3	46.116
15	160	LD	WT Col-0	21	1	4	47.6759
15	160	LD	WT Col-0	21	1	5	53.3018
15	160	LD	WT Col-0	24	1	1	18.8397	20.1596	2.15292
15	160	LD	WT Col-0	24	1	2	19.2753
15	160	LD	WT Col-0	24	1	3	21.4046
15	160	LD	WT Col-0	24	1	4	17.9928
15	160	LD	WT Col-0	24	1	5	23.2854
12	160	Ctrl	sweet11;12	12	1	1	113.868	118.491	5.77218
12	160	Ctrl	sweet11;12	12	1	2	118.406
12	160	Ctrl	sweet11;12	12	1	3	115.439
12	160	Ctrl	sweet11;12	12	1	4	116.35
12	160	Ctrl	sweet11;12	12	1	5	128.39
12	160	Ctrl	sweet11;12	15	1	1	100.255	108.213	10.0636
12	160	Ctrl	sweet11;12	15	1	2	113.392
12	160	Ctrl	sweet11;12	15	1	3	119.224
12	160	Ctrl	sweet11;12	15	1	4	95.1571
12	160	Ctrl	sweet11;12	15	1	5	113.035
12	160	Ctrl	sweet11;12	18	1	1	80.0175	83.9851	11.2056
12	160	Ctrl	sweet11;12	18	1	2	67.9406
12	160	Ctrl	sweet11;12	18	1	3	97.5475
12	160	Ctrl	sweet11;12	18	1	4	90.6996
12	160	Ctrl	sweet11;12	18	1	5	83.7201
12	160	Ctrl	sweet11;12	21	1	1	58.8695	60.2502	5.99528
12	160	Ctrl	sweet11;12	21	1	2	64.8872
12	160	Ctrl	sweet11;12	21	1	3	58.3417
12	160	Ctrl	sweet11;12	21	1	4	67.1861
12	160	Ctrl	sweet11;12	21	1	5	51.9667
12	160	Ctrl	sweet11;12	24	1	1	34.6598	40.1759	5.1245
12	160	Ctrl	sweet11;12	24	1	2	38.836
12	160	Ctrl	sweet11;12	24	1	3	36.8819
12	160	Ctrl	sweet11;12	24	1	4	42.9641
12	160	Ctrl	sweet11;12	24	1	5	47.5376
12	320	HL	sweet11;12	12	1	1	182.047	168.08	23.0215
12	320	HL	sweet11;12	12	1	2	160.321
12	320	HL	sweet11;12	12	1	3	134.599
12	320	HL	sweet11;12	12	1	4	195.352
12	320	HL	sweet11;12	12	1	5	168.08
12	320	HL	sweet11;12	15	1	1	182.725	156.422	17.7376
12	320	HL	sweet11;12	15	1	2	164.989
12	320	HL	sweet11;12	15	1	3	148.427
12	320	HL	sweet11;12	15	1	4	148.822
12	320	HL	sweet11;12	15	1	5	137.145
12	320	HL	sweet11;12	18	1	1	122.01	131.192	13.5658
12	320	HL	sweet11;12	18	1	2	119.389
12	320	HL	sweet11;12	18	1	3	125.554
12	320	HL	sweet11;12	18	1	4	152.452
12	320	HL	sweet11;12	18	1	5	136.553
12	320	HL	sweet11;12	21	1	1	115.933	109.842	5.09616
12	320	HL	sweet11;12	21	1	2	103.065
12	320	HL	sweet11;12	21	1	3	113.397
12	320	HL	sweet11;12	21	1	4	106.975
12	320	HL	sweet11;12	21	1	5	109.842
12	320	HL	sweet11;12	24	1	1	97.8629	92.9657	6.77129
12	320	HL	sweet11;12	24	1	2	101.381
12	320	HL	sweet11;12	24	1	3	86.2962
12	320	HL	sweet11;12	24	1	4	86.323
12	320	HL	sweet11;12	24	1	5	92.9657
15	160	LD	sweet11;12	15	1	1	104.924	115.947	7.68474
15	160	LD	sweet11;12	15	1	2	119.572
15	160	LD	sweet11;12	15	1	3	112.9
15	160	LD	sweet11;12	15	1	4	116.828
15	160	LD	sweet11;12	15	1	5	125.513
15	160	LD	sweet11;12	18	1	1	100.394	99.3211	15.6328
15	160	LD	sweet11;12	18	1	2	111.237
15	160	LD	sweet11;12	18	1	3	85.6632
15	160	LD	sweet11;12	18	1	4	81.6606
15	160	LD	sweet11;12	18	1	5	117.651
15	160	LD	sweet11;12	21	1	1	83.6344	72.1	9.38692
15	160	LD	sweet11;12	21	1	2	71.886
15	160	LD	sweet11;12	21	1	3	75.7978
15	160	LD	sweet11;12	21	1	4	57.7747
15	160	LD	sweet11;12	21	1	5	71.4072
15	160	LD	sweet11;12	24	1	1	80.0116	55.4878	14.4837
15	160	LD	sweet11;12	24	1	2	50.1725
15	160	LD	sweet11;12	24	1	3	46.9824
15	160	LD	sweet11;12	24	1	4	43.8187
15	160	LD	sweet11;12	24	1	5	56.4539
12	160	Ctrl	WT Col-0	12	4	1	55.8103	67.3427	12.3732
12	160	Ctrl	WT Col-0	12	4	2	56.3902
12	160	Ctrl	WT Col-0	12	4	3	67.7138
12	160	Ctrl	WT Col-0	12	4	4	70.8238
12	160	Ctrl	WT Col-0	12	4	5	85.9753
12	160	Ctrl	WT Col-0	15	4	1	49.3431	44.6522	4.7524
12	160	Ctrl	WT Col-0	15	4	2	46.8443
12	160	Ctrl	WT Col-0	15	4	3	45.9017
12	160	Ctrl	WT Col-0	15	4	4	44.3876
12	160	Ctrl	WT Col-0	15	4	5	36.7845
12	160	Ctrl	WT Col-0	18	4	1	27.4544	30.5103	2.44051
12	160	Ctrl	WT Col-0	18	4	2	32.4182
12	160	Ctrl	WT Col-0	18	4	3	32.0235
12	160	Ctrl	WT Col-0	18	4	4	28.2673
12	160	Ctrl	WT Col-0	18	4	5	32.3879
12	160	Ctrl	WT Col-0	21	4	1	16.9327	15.2632	1.37502
12	160	Ctrl	WT Col-0	21	4	2	15.9506
12	160	Ctrl	WT Col-0	21	4	3	13.733
12	160	Ctrl	WT Col-0	21	4	4	15.7499
12	160	Ctrl	WT Col-0	21	4	5	13.9499
12	160	Ctrl	WT Col-0	24	4	1	4.89957	4.64771	0.501758
12	160	Ctrl	WT Col-0	24	4	2	4.82954
12	160	Ctrl	WT Col-0	24	4	3	4.85227
12	160	Ctrl	WT Col-0	24	4	4	3.75195
12	160	Ctrl	WT Col-0	24	4	5	4.90523
12	320	HL	WT Col-0	12	4	1	107.664	109.176	2.94458
12	320	HL	WT Col-0	12	4	2	109.614
12	320	HL	WT Col-0	12	4	3	105.983
12	320	HL	WT Col-0	12	4	4	113.85
12	320	HL	WT Col-0	12	4	5	108.77
12	320	HL	WT Col-0	15	4	1	84.18	82.5947	5.26554
12	320	HL	WT Col-0	15	4	2	84.2579
12	320	HL	WT Col-0	15	4	3	76.1376
12	320	HL	WT Col-0	15	4	4	78.7778
12	320	HL	WT Col-0	15	4	5	89.6204
12	320	HL	WT Col-0	18	4	1	52.7635	50.2729	3.14304
12	320	HL	WT Col-0	18	4	2	51.8763
12	320	HL	WT Col-0	18	4	3	51.9857
12	320	HL	WT Col-0	18	4	4	45.0299
12	320	HL	WT Col-0	18	4	5	49.7092
12	320	HL	WT Col-0	21	4	1	24.1799	25.2374	3.47168
12	320	HL	WT Col-0	21	4	2	21.0347
12	320	HL	WT Col-0	21	4	3	23.5012
12	320	HL	WT Col-0	21	4	4	27.7504
12	320	HL	WT Col-0	21	4	5	29.7207
12	320	HL	WT Col-0	24	4	1	12.2967	9.04765	2.45797
12	320	HL	WT Col-0	24	4	2	10.4169
12	320	HL	WT Col-0	24	4	3	7.71205
12	320	HL	WT Col-0	24	4	4	8.91691
12	320	HL	WT Col-0	24	4	5	5.89573
15	160	LD	WT Col-0	15	4	1	53.3818	66.1317	9.5692
15	160	LD	WT Col-0	15	4	2	79.7981
15	160	LD	WT Col-0	15	4	3	66.8241
15	160	LD	WT Col-0	15	4	4	68.0819
15	160	LD	WT Col-0	15	4	5	62.5726
15	160	LD	WT Col-0	18	4	1	46.606	43.3011	4.23313
15	160	LD	WT Col-0	18	4	2	45.3632
15	160	LD	WT Col-0	18	4	3	43.797
15	160	LD	WT Col-0	18	4	4	35.9498
15	160	LD	WT Col-0	18	4	5	44.7895
15	160	LD	WT Col-0	21	4	1	25.0124	25.395	1.38081
15	160	LD	WT Col-0	21	4	2	26.1888
15	160	LD	WT Col-0	21	4	3	23.2865
15	160	LD	WT Col-0	21	4	4	25.5494
15	160	LD	WT Col-0	21	4	5	26.9379
15	160	LD	WT Col-0	24	4	1	12.1458	10.738	2.47976
15	160	LD	WT Col-0	24	4	2	8.84378
15	160	LD	WT Col-0	24	4	3	14.3029
15	160	LD	WT Col-0	24	4	4	8.31004
15	160	LD	WT Col-0	24	4	5	10.0875
15	320	LD+HL	WT Col-0	15	4	1	131.018	130.593	7.59307
15	320	LD+HL	WT Col-0	15	4	2	127.291
15	320	LD+HL	WT Col-0	15	4	3	142.085
15	320	LD+HL	WT Col-0	15	4	4	131.306
15	320	LD+HL	WT Col-0	15	4	5	121.267
15	320	LD+HL	WT Col-0	18	4	1	114.743	102.171	8.78433
15	320	LD+HL	WT Col-0	18	4	2	92.4183
15	320	LD+HL	WT Col-0	18	4	3	102.018
15	320	LD+HL	WT Col-0	18	4	4	95.7436
15	320	LD+HL	WT Col-0	18	4	5	105.933
15	320	LD+HL	WT Col-0	21	4	1	68.706	67.4346	6.3106
15	320	LD+HL	WT Col-0	21	4	2	76.4926
15	320	LD+HL	WT Col-0	21	4	3	59.2949
15	320	LD+HL	WT Col-0	21	4	4	68.2077
15	320	LD+HL	WT Col-0	21	4	5	64.4717
15	320	LD+HL	WT Col-0	24	4	1	41.299	37.8815	3.26868
15	320	LD+HL	WT Col-0	24	4	2	32.8701
15	320	LD+HL	WT Col-0	24	4	3	38.1687
15	320	LD+HL	WT Col-0	24	4	4	40.117
15	320	LD+HL	WT Col-0	24	4	5	36.9525
12	160	Ctrl	sweet11;12	12	4	1	101.458	100.678	3.48543
12	160	Ctrl	sweet11;12	12	4	2	95.7959
12	160	Ctrl	sweet11;12	12	4	3	101.708
12	160	Ctrl	sweet11;12	12	4	4	105.244
12	160	Ctrl	sweet11;12	12	4	5	99.1814
12	160	Ctrl	sweet11;12	15	4	1	79.5955	76.5747	7.97794
12	160	Ctrl	sweet11;12	15	4	2	87.9861
12	160	Ctrl	sweet11;12	15	4	3	77.2861
12	160	Ctrl	sweet11;12	15	4	4	69.1949
12	160	Ctrl	sweet11;12	15	4	5	68.8108
12	160	Ctrl	sweet11;12	18	4	1	56.1041	55.575	10.9695
12	160	Ctrl	sweet11;12	18	4	2	40.7002
12	160	Ctrl	sweet11;12	18	4	3	53.0934
12	160	Ctrl	sweet11;12	18	4	4	71.4733
12	160	Ctrl	sweet11;12	18	4	5	56.5037
12	160	Ctrl	sweet11;12	21	4	1	43.1666	35.9548	5.49866
12	160	Ctrl	sweet11;12	21	4	2	36.5135
12	160	Ctrl	sweet11;12	21	4	3	33.5778
12	160	Ctrl	sweet11;12	21	4	4	38.1788
12	160	Ctrl	sweet11;12	21	4	5	28.3375
12	160	Ctrl	sweet11;12	24	4	1	21.8735	23.5694	4.14982
12	160	Ctrl	sweet11;12	24	4	2	19.3025
12	160	Ctrl	sweet11;12	24	4	3	25.0845
12	160	Ctrl	sweet11;12	24	4	4	30.0132
12	160	Ctrl	sweet11;12	24	4	5	21.5735
12	320	HL	sweet11;12	12	4	1	130.172	136.806	9.55771
12	320	HL	sweet11;12	12	4	2	143.04
12	320	HL	sweet11;12	12	4	3	149.403
12	320	HL	sweet11;12	12	4	4	125.734
12	320	HL	sweet11;12	12	4	5	135.681
12	320	HL	sweet11;12	15	4	1	113.286	119.399	3.87233
12	320	HL	sweet11;12	15	4	2	123.752
12	320	HL	sweet11;12	15	4	3	118.989
12	320	HL	sweet11;12	15	4	4	119.727
12	320	HL	sweet11;12	15	4	5	121.24
12	320	HL	sweet11;12	18	4	1	80.1873	78.9384	5.67923
12	320	HL	sweet11;12	18	4	2	80.1654
12	320	HL	sweet11;12	18	4	3	74.482
12	320	HL	sweet11;12	18	4	4	87.1442
12	320	HL	sweet11;12	18	4	5	72.7131
12	320	HL	sweet11;12	21	4	1	36.3569	49.3006	8.41276
12	320	HL	sweet11;12	21	4	2	49.2237
12	320	HL	sweet11;12	21	4	3	47.3681
12	320	HL	sweet11;12	21	4	4	56.8836
12	320	HL	sweet11;12	21	4	5	56.6706
12	320	HL	sweet11;12	24	4	1	36.4929	35.7632	4.61833
12	320	HL	sweet11;12	24	4	2	30.0645
12	320	HL	sweet11;12	24	4	3	42.1002
12	320	HL	sweet11;12	24	4	4	32.7112
12	320	HL	sweet11;12	24	4	5	37.4473
15	160	LD	sweet11;12	15	4	1	78.6661	89.631	8.59671
15	160	LD	sweet11;12	15	4	2	102.231
15	160	LD	sweet11;12	15	4	3	92.1541
15	160	LD	sweet11;12	15	4	4	86.6556
15	160	LD	sweet11;12	15	4	5	88.4478
15	160	LD	sweet11;12	18	4	1	73.6882	69.7556	8.65536
15	160	LD	sweet11;12	18	4	2	78.4133
15	160	LD	sweet11;12	18	4	3	55.3494
15	160	LD	sweet11;12	18	4	4	70.825
15	160	LD	sweet11;12	18	4	5	70.5022
15	160	LD	sweet11;12	21	4	1	53.7985	56.9557	7.01695
15	160	LD	sweet11;12	21	4	2	66.2798
15	160	LD	sweet11;12	21	4	3	47.3059
15	160	LD	sweet11;12	21	4	4	58.0418
15	160	LD	sweet11;12	21	4	5	59.3524
15	160	LD	sweet11;12	24	4	1	46.5536	35.8444	6.47163
15	160	LD	sweet11;12	24	4	2	37.0789
15	160	LD	sweet11;12	24	4	3	32.0542
15	160	LD	sweet11;12	24	4	4	33.13
15	160	LD	sweet11;12	24	4	5	30.4054
15	320	LD+HL	sweet11;12	15	4	1	161.493	148.98	11.6358
15	320	LD+HL	sweet11;12	15	4	2	138.97
15	320	LD+HL	sweet11;12	15	4	3	158.858
15	320	LD+HL	sweet11;12	15	4	4	150.223
15	320	LD+HL	sweet11;12	15	4	5	135.355
15	320	LD+HL	sweet11;12	18	4	1	140.286	138.45	8.03897
15	320	LD+HL	sweet11;12	18	4	2	135.385
15	320	LD+HL	sweet11;12	18	4	3	147.08
15	320	LD+HL	sweet11;12	18	4	4	143.23
15	320	LD+HL	sweet11;12	18	4	5	126.267
15	320	LD+HL	sweet11;12	21	4	1	89.5274	94.6397	10.5887
15	320	LD+HL	sweet11;12	21	4	2	89.8463
15	320	LD+HL	sweet11;12	21	4	3	82.485
15	320	LD+HL	sweet11;12	21	4	4	103.633
15	320	LD+HL	sweet11;12	21	4	5	107.707
15	320	LD+HL	sweet11;12	24	4	1	71.6845	66.4938	4.78658
15	320	LD+HL	sweet11;12	24	4	2	68.8465
15	320	LD+HL	sweet11;12	24	4	3	66.6408
15	320	LD+HL	sweet11;12	24	4	4	58.8033
15	320	LD+HL	sweet11;12	24	4	5	66.4938
12	320	HL	AlcR	12	7	1	71.482	72.2258	3.90278
12	320	HL	AlcR	12	7	2	68.3741
12	320	HL	AlcR	12	7	3	78.5447
12	320	HL	AlcR	12	7	4	72.8003
12	320	HL	AlcR	12	7	5	69.9281
12	320	HL	AlcR	14	7	1	80.0882	76.7942	7.46341
12	320	HL	AlcR	14	7	2	86.0296
12	320	HL	AlcR	14	7	3	73.882
12	320	HL	AlcR	14	7	4	65.9881
12	320	HL	AlcR	14	7	5	77.9833
12	320	HL	AlcR	16	7	1	56.893	58.7298	2.50794
12	320	HL	AlcR	16	7	2	60.9397
12	320	HL	AlcR	16	7	3	61.3182
12	320	HL	AlcR	16	7	4	58.9545
12	320	HL	AlcR	16	7	5	55.5436
12	320	HL	AlcR	18	7	1	53.336	50.1729	5.52193
12	320	HL	AlcR	18	7	2	57.9942
12	320	HL	AlcR	18	7	3	48.2794
12	320	HL	AlcR	18	7	4	47.3427
12	320	HL	AlcR	18	7	5	43.9124
12	320	HL	AlcR	20	7	1	32.2401	35.2251	4.15613
12	320	HL	AlcR	20	7	2	38.2397
12	320	HL	AlcR	20	7	3	41.0278
12	320	HL	AlcR	20	7	4	32.7652
12	320	HL	AlcR	20	7	5	31.8527
12	80	LL	AlcR	12	7	1	24.1252	21.2479	1.93302
12	80	LL	AlcR	12	7	2	19.4443
12	80	LL	AlcR	12	7	3	19.4978
12	80	LL	AlcR	12	7	4	21.3383
12	80	LL	AlcR	12	7	5	21.8339
12	80	LL	AlcR	14	7	1	20.3111	18.9625	2.95219
12	80	LL	AlcR	14	7	2	20.9816
12	80	LL	AlcR	14	7	3	21.915
12	80	LL	AlcR	14	7	4	16.176
12	80	LL	AlcR	14	7	5	15.4291
12	80	LL	AlcR	16	7	1	16.7673	16.6056	1.64446
12	80	LL	AlcR	16	7	2	16.4547
12	80	LL	AlcR	16	7	3	17.0808
12	80	LL	AlcR	16	7	4	18.6456
12	80	LL	AlcR	16	7	5	14.0796
12	80	LL	AlcR	18	7	1	9.1851	10.5524	1.08725
12	80	LL	AlcR	18	7	2	11.3872
12	80	LL	AlcR	18	7	3	11.9037
12	80	LL	AlcR	18	7	4	10.1592
12	80	LL	AlcR	18	7	5	10.1265
12	80	LL	AlcR	20	7	1	9.75052	8.35587	1.17886
12	80	LL	AlcR	20	7	2	8.94738
12	80	LL	AlcR	20	7	3	7.20038
12	80	LL	AlcR	20	7	4	7.05065
12	80	LL	AlcR	20	7	5	8.83044
12	320	HL	iTPS	12	7	1	61.7297	66.8125	4.34397
12	320	HL	iTPS	12	7	2	63.7263
12	320	HL	iTPS	12	7	3	72.9393
12	320	HL	iTPS	12	7	4	68.3328
12	320	HL	iTPS	12	7	5	67.3345
12	320	HL	iTPS	14	7	1	68.638	68.67	3.25465
12	320	HL	iTPS	14	7	2	64.2639
12	320	HL	iTPS	14	7	3	73.0121
12	320	HL	iTPS	14	7	4	70.1494
12	320	HL	iTPS	14	7	5	67.2868
12	320	HL	iTPS	16	7	1	60.6276	64.7037	4.43853
12	320	HL	iTPS	16	7	2	64.0787
12	320	HL	iTPS	16	7	3	66.5169
12	320	HL	iTPS	16	7	4	60.9352
12	320	HL	iTPS	16	7	5	71.3601
12	320	HL	iTPS	18	7	1	61.0225	62.4317	7.64994
12	320	HL	iTPS	18	7	2	64.2024
12	320	HL	iTPS	18	7	3	72.1198
12	320	HL	iTPS	18	7	4	50.9027
12	320	HL	iTPS	18	7	5	63.9109
12	320	HL	iTPS	20	7	1	51.919	53.2808	1.16826
12	320	HL	iTPS	20	7	2	53.3153
12	320	HL	iTPS	20	7	3	53.442
12	320	HL	iTPS	20	7	4	55.0676
12	320	HL	iTPS	20	7	5	52.6603
12	80	LL	iTPS	12	7	1	20.8134	22.9207	2.55319
12	80	LL	iTPS	12	7	2	23.8194
12	80	LL	iTPS	12	7	3	23.5397
12	80	LL	iTPS	12	7	4	26.3989
12	80	LL	iTPS	12	7	5	20.0318
12	80	LL	iTPS	14	7	1	22.4869	23.0555	2.49105
12	80	LL	iTPS	14	7	2	25.8569
12	80	LL	iTPS	14	7	3	19.8552
12	80	LL	iTPS	14	7	4	21.8158
12	80	LL	iTPS	14	7	5	25.2627
12	80	LL	iTPS	16	7	1	18.1009	18.7192	3.03597
12	80	LL	iTPS	16	7	2	14.3209
12	80	LL	iTPS	16	7	3	18.0079
12	80	LL	iTPS	16	7	4	21.9221
12	80	LL	iTPS	16	7	5	21.2445
12	80	LL	iTPS	18	7	1	19.5563	15.9732	2.66087
12	80	LL	iTPS	18	7	2	17.3368
12	80	LL	iTPS	18	7	3	16.0178
12	80	LL	iTPS	18	7	4	14.24
12	80	LL	iTPS	18	7	5	12.7149
12	80	LL	iTPS	20	7	1	15.6561	14.3204	1.18157
12	80	LL	iTPS	20	7	2	15.1406
12	80	LL	iTPS	20	7	3	14.2021
12	80	LL	iTPS	20	7	4	14.0221
12	80	LL	iTPS	20	7	5	12.5813
12	160	ML	AlcR	12	6	1	29.4066	35.454	4.53932
12	160	ML	AlcR	12	6	2	39.6676
12	160	ML	AlcR	12	6	3	38.0752
12	160	ML	AlcR	12	6	4	34.6666
12	160	ML	AlcR	14	6	1	40.9185	38.1831	2.52079
12	160	ML	AlcR	14	6	2	37.0908
12	160	ML	AlcR	14	6	3	35.2358
12	160	ML	AlcR	14	6	4	39.4873
12	160	ML	AlcR	20	6	1	18.1484	15.3479	1.87574
12	160	ML	AlcR	20	6	2	14.1732
12	160	ML	AlcR	20	6	3	14.6094
12	160	ML	AlcR	20	6	4	14.4608
12	80	LL	AlcR	12	6	1	12.9694	13.007	0.0306851
12	80	LL	AlcR	12	6	2	13.0446
12	80	LL	AlcR	12	6	3	13.007
12	80	LL	AlcR	12	6	4	13.007
12	80	LL	AlcR	14	6	1	15.1468	15.5746	2.06729
12	80	LL	AlcR	14	6	2	13.9287
12	80	LL	AlcR	14	6	3	14.6392
12	80	LL	AlcR	14	6	4	18.5836
12	80	LL	AlcR	20	6	1	2.20869	3.0168	1.28087
12	80	LL	AlcR	20	6	2	2.32353
12	80	LL	AlcR	20	6	3	2.61398
12	80	LL	AlcR	20	6	4	4.921
12	160	ML	iTPS	12	6	1	36.7351	41.1669	3.35693
12	160	ML	iTPS	12	6	2	42.8841
12	160	ML	iTPS	12	6	3	40.5835
12	160	ML	iTPS	12	6	4	44.4649
12	160	ML	iTPS	14	6	1	36.4766	39.0303	2.24636
12	160	ML	iTPS	14	6	2	38.7349
12	160	ML	iTPS	14	6	3	41.95
12	160	ML	iTPS	14	6	4	38.9597
12	160	ML	iTPS	20	6	1	30.3887	34.1612	2.98403
12	160	ML	iTPS	20	6	2	33.5835
12	160	ML	iTPS	20	6	3	37.4951
12	160	ML	iTPS	20	6	4	35.1775
12	80	LL	iTPS	12	6	1	14.7376	14.6992	0.645909
12	80	LL	iTPS	12	6	2	14.3523
12	80	LL	iTPS	12	6	3	14.1178
12	80	LL	iTPS	12	6	4	15.589
12	80	LL	iTPS	14	6	1	18.3203	16.1489	1.67503
12	80	LL	iTPS	14	6	2	15.0641
12	80	LL	iTPS	14	6	3	16.5891
12	80	LL	iTPS	14	6	4	14.622
12	80	LL	iTPS	20	6	1	5.91424	4.197	1.4836
12	80	LL	iTPS	20	6	2	4.71783
12	80	LL	iTPS	20	6	3	3.74076
12	80	LL	iTPS	20	6	4	2.41518
