# Supplementary material for: Feedback regulation by trehalose 6‐phosphate slows down starch mobilization below the rate that would exhaust starch reserves at dawn in Arabidopsis leaves
Source: Plant Direct. 2018 Aug 13;2(8):e00078. doi: 10.1002/pld3.78 (PMC6508811; doi:10.1002/pld3.78)
Supplement: Supplementary file 4 [file PLD3-2-e00078-s004.xlsx]

## Sheet: Metabolite Raw Data
Photoperiod	Light	treatment	genotype	ZT	Exp	Rep	Starch			Sucrose			Fructose			Glucose			Tre6P			ADPGlc
h	µmol.m-2.s-1			h			µmol / g FW	average	stdev	µmol / g FW	average	stdev	µmol / g FW	average	stdev	µmol / g FW	average	stdev	nmol / g FW	average	stdev	nmol / g FW	average	stdev
12	80	LL	AlcR	12	7	1	24.1252	21.2479	1.93302	1.24246	1.4015	0.189975	0.218454	0.187179	0.0263353	0.382295	0.311525	0.196182	0.105348	0.0988092	0.0183214	1.44701	1.21421	0.210072
12	80	LL	AlcR	12	7	2	19.4443			1.17415			0.188222			0.510888			0.0694724			0.912814
12	80	LL	AlcR	12	7	3	19.4978			1.42253			0.205667			0.257083			0.101789			1.28601
12	80	LL	AlcR	12	7	4	21.3383			1.59408			0.170794			0			0.119536			1.32732
12	80	LL	AlcR	12	7	5	21.8339			1.57427			0.15276			0.407359			0.0979009			1.09788
12	80	LL	AlcR	14	7	1	20.3111	18.9625	2.95219	0.967011	1.23093	0.24727	0.0967011	0.121994	0.054762	0	0.321672	0.195527	0.18725	0.114174	0.0539263	0.063	0.0521489	0.0234437
12	80	LL	AlcR	14	7	2	20.9816			1.21448			0.107555			0.430221			0.0920794			0.0356542
12	80	LL	AlcR	14	7	3	21.915			1.26504			0.11457			0.458279			0.154521			0.0871277
12	80	LL	AlcR	14	7	4	16.176			1.6216			0.216214			0.270267			0.0701707			0.0286829
12	80	LL	AlcR	14	7	5	15.4291			1.08651			0.0749319			0.449591			0.0668483			0.0462796
12	80	LL	AlcR	16	7	1	16.7673	16.6056	1.64446	1.23065	1.36656	0.137643	0.0845488	0.0972173	0.0299749	0.450927	0.269466	0.207747	0.0850948	0.0886509	0.0125016	0.0413033	0.0528279	0.0164062
12	80	LL	AlcR	16	7	2	16.4547			1.29602			0.103337			0.18084			0.0728283			0.0760101
12	80	LL	AlcR	16	7	3	17.0808			1.28077			0.0519232			0.519232			0.105			0.0535096
12	80	LL	AlcR	16	7	4	18.6456			1.47893			0.122563			0.171588			0.0968841			0.0338164
12	80	LL	AlcR	16	7	5	14.0796			1.54642			0.123714			0.0247428			0.0834474			0.0595
12	80	LL	AlcR	18	7	1	9.1851	10.5524	1.08725	0.865451	1.01171	0.0901331	0.129172	0.111838	0.0161233	0	0.119423	0.267039	0.0652356	0.115717	0.0473745	0.035	0.0478619	0.0228086
12	80	LL	AlcR	18	7	2	11.3872			1.00818			0.129808			0.597117			0.183663			0.0812624
12	80	LL	AlcR	18	7	3	11.9037			1.09068			0.0999092			0			0.0788806			0.0456219
12	80	LL	AlcR	18	7	4	10.1592			1.01286			0.100865			0			0.136973			0.021
12	80	LL	AlcR	18	7	5	10.1265			1.08139			0.0994379			0			0.113832			0.0564252
12	80	LL	AlcR	20	7	1	9.75052	8.35587	1.17886	1.08935	1.07049	0.0945971	0.129172	0.0979175	0.0444874	0.258344	0.171008	0.166818	0.0879679	0.104045	0.0160767	0.0561497
12	80	LL	AlcR	20	7	2	8.94738			1.02334			0.0511671			0			0.120121			0.0645631
12	80	LL	AlcR	20	7	3	7.20038			0.934343			0.103337			0			0.104045			0.0603564
12	80	LL	AlcR	20	7	4	7.05065			1.17676			0.151298			0.378245
12	80	LL	AlcR	20	7	5	8.83044			1.12868			0.0546136			0.218454
12	80	LL	AlcR	24	7	1	12.4263	12.2349	0.523462	1.78207	1.82091	0.409588	0.177363	0.182878	0.0555363	0.456076	0.28378	0.427897	0.265931	0.282114	0.0978339	0.0658824	0.0724436	0.0229617
12	80	LL	AlcR	24	7	2	11.4647			1.99666			0.170794			0			0.245178			0.0929188
12	80	LL	AlcR	24	7	3	12.2349			1.87498			0.10135			0.962827			0.453906			0.0767448
12	80	LL	AlcR	24	7	4	12.9108			2.28107			0.215111			0			0.215509			0.0362963
12	80	LL	AlcR	24	7	5	12.138			1.16977			0.249773			0			0.230047			0.0903756
12	80	LL	iTPS	12	7	1	20.8134	22.9207	2.55319	1.19655	1.34701	0.162404	0.295777	0.255432	0.0588231	1.82844	1.81571	0.0920861	0.106795	0.137126	0.0284772	1.62795	1.37559	0.352792
12	80	LL	iTPS	12	7	2	23.8194			1.39147			0.313082			1.80022			0.15794			0.940955
12	80	LL	iTPS	12	7	3	23.5397			1.33461			0.204668			1.91877			0.128154			1.45744
12	80	LL	iTPS	12	7	4	26.3989			1.5982			0.282792			1.67104			0.175			1.7675
12	80	LL	iTPS	12	7	5	20.0318			1.21421			0.18084			1.86007			0.117744			1.0841
12	80	LL	iTPS	14	7	1	22.4869	23.0555	2.49105	0.322215	0.293585	0.0437644	0	0.0269499	0.0379427	1.74791	2.03779	0.257135	0.151974	0.172575	0.0180732	0.0766316	0.0433843	0.0210262
12	80	LL	iTPS	14	7	2	25.8569			0.242466			0.054898			2.25082			0.161328			0.0492187
12	80	LL	iTPS	14	7	3	19.8552			0.352196			0			1.7822			0.176768			0.0355303
12	80	LL	iTPS	14	7	4	21.8158			0.283917			0.0798516			2.28908			0.199738			0.0340838
12	80	LL	iTPS	14	7	5	25.2627			0.267133			0			2.11895			0.173065			0.0214573
12	80	LL	iTPS	16	7	1	18.1009	18.7192	3.03597	0.0681838	0.0650701	0.026483	0	0	0	1.87706	1.83376	0.322065	0.20125	0.220192	0.0162715	0.070525	0.0438397	0.0153572
12	80	LL	iTPS	16	7	2	14.3209			0.0326835			0			1.42173			0.241624			0.0364213
12	80	LL	iTPS	16	7	3	18.0079			0.105404			0			1.66012			0.22575			0.03395
12	80	LL	iTPS	16	7	4	21.9221			0.0541175			0			1.92325			0.206744			0.0433023
12	80	LL	iTPS	16	7	5	21.2445			0.0649613			0			2.28664			0.225592			0.035
12	80	LL	iTPS	18	7	1	19.5563	15.9732	2.66087	0.130124	0.152999	0.0471999	0	0.0166688	0.0372726	2.61145	2.05361	0.370217	0.384826	0.299468	0.0669384	0.116667	0.0588149	0.0326941
12	80	LL	iTPS	18	7	2	17.3368			0.236141			0.083344			1.91691			0.203606			0.0435817
12	80	LL	iTPS	18	7	3	16.0178			0.141282			0			1.6407			0.296859			0.0404974
12	80	LL	iTPS	18	7	4	14.24			0.119791			0			2.20416			0.28			0.0524054
12	80	LL	iTPS	18	7	5	12.7149			0.137658			0			1.89482			0.332051			0.0409231
12	80	LL	iTPS	20	7	1	15.6561	14.3204	1.18157	0.18372	0.24055	0.0467405	0	0	0	1.91593	2.0901	0.154248	0.2625	0.278193	0.0265655	0.0844712	0.0528566	0.0183241
12	80	LL	iTPS	20	7	2	15.1406			0.242731			0			2.08413			0.299275			0.0510628
12	80	LL	iTPS	20	7	3	14.2021			0.299521			0			1.99368			0.265682			0.0377045
12	80	LL	iTPS	20	7	4	14.0221			0.20663			0			2.32128			0.312981			0.0442548
12	80	LL	iTPS	20	7	5	12.5813			0.27015			0			2.13547			0.250526			0.0467895
12	80	LL	iTPS	24	7	1	33.8748	31.2263	4.64412	1.23353	1.09585	0.220235	0.222777	0.144257	0.0515	3.09413	2.70335	0.406292	0.596172	0.662185	0.0932822	0.0576077	0.066966	0.0285916
12	80	LL	iTPS	24	7	2	24.0023			0.895002			0.0980825			2.10877			0.755			0.1125
12	80	LL	iTPS	24	7	3	30.0497			1.22238			0.166688			2.8337			0.533607			0.0726776
12	80	LL	iTPS	24	7	4	36.2404			1.30572			0.129279			2.99928			0.70525			0.056
12	80	LL	iTPS	24	7	5	31.9642			0.822605			0.104458			2.48087			0.720896			0.0360448
12	320	HL	AlcR	12	7	1	71.482	72.2258	3.90278	3.2907	3.73846	0.478601	0.868744	1.16656	0.270637	2.76419	2.72072	0.259856	0.410345	0.593679	0.154059	4.2931	7.02226	3.0978
12	320	HL	AlcR	12	7	2	68.3741			3.43294			1.26108			2.52216			0.512834			9.26471
12	320	HL	AlcR	12	7	3	78.5447			4.52662			1.56374			3.12748			0.825505			10.1111
12	320	HL	AlcR	12	7	4	72.8003			3.70359			0.972661			2.46906			0.626031			4.4201
12	320	HL	AlcR	12	7	5	69.9281			3.73846			1.16656			2.72072			0.593679			7.02226
12	320	HL	AlcR	14	7	1	80.0882	76.7942	7.46341	1.72525	1.86908	0.185182	0.660735	0.747395	0.131941	1.76196	1.74297	0.293715	0.247356	0.233454	0.0243526	0.0910337	0.0776818	0.028008
12	320	HL	AlcR	14	7	2	86.0296			1.69053			0.845265			1.35242			0.257895			0.0823421
12	320	HL	AlcR	14	7	3	73.882			1.80815			0.673381			2.16978			0.196552			0.0563793
12	320	HL	AlcR	14	7	4	65.9881			1.99983			0.928954			1.7805			0.243192			0.114531
12	320	HL	AlcR	14	7	5	77.9833			2.12166			0.628639			1.65018			0.222275			0.0441232
12	320	HL	AlcR	16	7	1	56.893	58.7298	2.50794	2.569	2.75196	0.178469	0.446783	0.575773	0.133956	1.71267	1.68636	0.352445	0.21359	0.258293	0.055805	0.129769	0.077678	0.0309675
12	320	HL	AlcR	16	7	2	60.9397			2.63283			0.797826			2.07435			0.248446			0.0641969
12	320	HL	AlcR	16	7	3	61.3182			2.84644			0.576494			1.36917			0.355497			0.0764136
12	320	HL	AlcR	16	7	4	58.9545			3.01271			0.502118			1.29116			0.235714			0.07
12	320	HL	AlcR	16	7	5	55.5436			2.69884			0.555644			1.98444			0.23822			0.0480105
12	320	HL	AlcR	18	7	1	53.336	50.1729	5.52193	2.88057	2.6193	0.197616	0.29928	0.534285	0.224754	1.64604	1.30401	0.384528	0.234555	0.275459	0.0467414	0.081178	0.0690826	0.020838
12	320	HL	AlcR	18	7	2	57.9942			2.76382			0.727321			1.01825			0.32025			0.0637
12	320	HL	AlcR	18	7	3	48.2794			2.56846			0.302172			1.28423			0.256667			0.0863333
12	320	HL	AlcR	18	7	4	47.3427			2.46906			0.576115			1.72834			0.234977			0.0792019
12	320	HL	AlcR	18	7	5	43.9124			2.4146			0.766539			0.843193			0.330846			0.035
12	320	HL	AlcR	20	7	1	32.2401	35.2251	4.15613	2.18627	2.31452	0.134887	0.518776	0.549264	0.227081	0.81522	1.44898	0.372674	0.183514	0.295806	0.105328	0.0813514	0.0687772	0.0170329
12	320	HL	AlcR	20	7	2	38.2397			2.20024			0.707219			1.72876			0.465			0.057
12	320	HL	AlcR	20	7	3	41.0278			2.47527			0.31432			1.5716			0.3125			0.0907143
12	320	HL	AlcR	20	7	4	32.7652			2.43933			0.847347			1.69469			0.250259			0.065285
12	320	HL	AlcR	20	7	5	31.8527			2.27149			0.358656			1.43462			0.26776			0.0495355
12	320	HL	AlcR	24	7	1	0.734562	2.59687	3.71378	0.581974	0.989608	0.46591	0	0.304222	0.222373	1.13865	1.03497	0.371702	0.0937204	0.136585	0.0675528	0.0625355	0.0578667	0.0175779
12	320	HL	AlcR	24	7	2	0.903401			0.855778			0.311192			0.622384			0.0729474			0.0451316
12	320	HL	AlcR	24	7	3	0.856527			0.811374			0.590091			0.663852			0.12199			0.0429854
12	320	HL	AlcR	24	7	4	1.25875			0.90591			0.418112			1.33796			0.148036			0.0525
12	320	HL	AlcR	24	7	5	9.23113			1.793			0.201713			1.41199			0.246231			0.0861809
12	320	HL	iTPS	12	7	1	61.7297	66.8125	4.34397	2.77168	3.15358	0.510437	1.25774	1.30486	0.19704	5.10083	5.04896	0.315725	0.478856	0.586728	0.07009	5.27612	7.62974	1.69201
12	320	HL	iTPS	12	7	2	63.7263			2.58132			1.02796			4.52302			0.643382			9.23039
12	320	HL	iTPS	12	7	3	72.9393			3.39226			1.5762			5.34539			0.570548			7.68721
12	320	HL	iTPS	12	7	4	68.3328			3.86904			1.35756			5.2266			0.654126			8.32524
12	320	HL	iTPS	12	7	5	67.3345			3.15358			1.30486			5.04896			0.586728			7.62974
12	320	HL	iTPS	14	7	1	68.638	68.67	3.25465	0.621344	0.582892	0.136954	0.730993	0.598731	0.174111	3.65497	3.79325	0.683491	0.372374	0.464993	0.0530886	0.027968	0.0572173	0.024701
12	320	HL	iTPS	14	7	2	64.2639			0.670379			0.705662			3.38718			0.487766			0.0891755
12	320	HL	iTPS	14	7	3	73.0121			0.602977			0.723572			4.63086			0.507323			0.0643434
12	320	HL	iTPS	14	7	4	70.1494			0.675452			0.48912			4.33221			0.476961			0.0370588
12	320	HL	iTPS	14	7	5	67.2868			0.344308			0.344308			2.96105			0.480541			0.0675405
12	320	HL	iTPS	16	7	1	60.6276	64.7037	4.43853	0.242186	0.360184	0.119174	0.34598	0.495037	0.207123	3.4598	3.27256	0.404779	0.359162	0.406935	0.0695602	0.0251047	0.0448798	0.020729
12	320	HL	iTPS	16	7	2	64.0787			0.406213			0.516998			3.02813			0.333065			0.0677419
12	320	HL	iTPS	16	7	3	66.5169			0.245765			0.49153			3.0194			0.47775			0.033425
12	320	HL	iTPS	16	7	4	60.9352			0.381594			0.295427			2.95427			0.380829			0.0311917
12	320	HL	iTPS	16	7	5	71.3601			0.525161			0.825253			3.90119			0.483871			0.0669355
12	320	HL	iTPS	18	7	1	61.0225	62.4317	7.64994	1.11799	1.2949	0.301623	0.419246	0.27776	0.258886	3.35397	3.61282	0.362203	0.519024	0.504243	0.0822052	0.0355122	0.0581542	0.0206132
12	320	HL	iTPS	18	7	2	64.2024			1.00647			0			3.72158			0.61425			0.090475
12	320	HL	iTPS	18	7	3	72.1198			1.59198			0			4.18814			0.4689			0.0510766
12	320	HL	iTPS	18	7	4	50.9027			1.10791			0.548245			3.28947			0.390741			0.0635185
12	320	HL	iTPS	18	7	5	63.9109			1.65014			0.421311			3.51093			0.528302			0.0501887
12	320	HL	iTPS	20	7	1	51.919	53.2808	1.16826	1.15293	1.34419	0.197803	0.628869	0.533284	0.307846	3.63347	3.74783	0.561432	0.44	0.625267	0.18313	0.033	0.0628578	0.0168051
12	320	HL	iTPS	20	7	2	53.3153			1.66534			0.558995			3.42384			0.56895			0.0707991
12	320	HL	iTPS	20	7	3	53.442			1.30498			0.736141			3.61378			0.930357			0.0694643
12	320	HL	iTPS	20	7	4	55.0676			1.37347			0.742415			3.34087			0.62139			0.0731818
12	320	HL	iTPS	20	7	5	52.6603			1.22423			0			4.72721			0.56564			0.0678436
12	320	HL	iTPS	24	7	1	11.2478	20.6792	9.22152	0.179979	0.592055	0.385285	0	0.38818	0.305125	3.81556	3.56842	0.267428	0.286538	0.442591	0.168336	0.0346154	0.0554916	0.0144746
12	320	HL	iTPS	24	7	2	10.5913			0.217072			0.795929			3.76257			0.241324			0.0564155
12	320	HL	iTPS	24	7	3	31.0299			1.05453			0.363632			3.63632			0.602			0.06195
12	320	HL	iTPS	24	7	4	24.9035			0.845991			0.556268			3.47667			0.583333			0.0738281
12	320	HL	iTPS	24	7	5	25.6234			0.662703			0.225069			3.15097			0.49976			0.050649
12	160	ML	AlcR	12	6	1	29.4066	35.454	4.53932
12	160	ML	AlcR	12	6	2	39.6676
12	160	ML	AlcR	12	6	3	38.0752
12	160	ML	AlcR	12	6	4	34.6666
12	160	ML	AlcR	14	6	1	40.9185	38.1831	2.52079
12	160	ML	AlcR	14	6	2	37.0908
12	160	ML	AlcR	14	6	3	35.2358
12	160	ML	AlcR	14	6	4	39.4873
12	160	ML	AlcR	20	6	1	18.1484	15.3479	1.87574
12	160	ML	AlcR	20	6	2	14.1732
12	160	ML	AlcR	20	6	3	14.6094
12	160	ML	AlcR	20	6	4	14.4608
12	160	ML	AlcR	24	6	1	5.40658	3.8151	1.33393
12	160	ML	AlcR	24	6	2	3.31693
12	160	ML	AlcR	24	6	3	4.25825
12	160	ML	AlcR	24	6	4	2.27863
12	80	LL	AlcR	12	6	1	12.9694	13.007	0.0306851
12	80	LL	AlcR	12	6	2	13.0446
12	80	LL	AlcR	12	6	3	13.007
12	80	LL	AlcR	12	6	4	13.007
12	80	LL	AlcR	14	6	1	15.1468	15.5746	2.06729
12	80	LL	AlcR	14	6	2	13.9287
12	80	LL	AlcR	14	6	3	14.6392
12	80	LL	AlcR	14	6	4	18.5836
12	80	LL	AlcR	20	6	1	2.20869	3.0168	1.28087
12	80	LL	AlcR	20	6	2	2.32353
12	80	LL	AlcR	20	6	3	2.61398
12	80	LL	AlcR	20	6	4	4.921
12	80	LL	AlcR	24	6	1	1.00535	0.816831	0.179175
12	80	LL	AlcR	24	6	2	0.68658
12	80	LL	AlcR	24	6	3	0.932799
12	80	LL	AlcR	24	6	4	0.642595
12	160	ML	iTPS	12	6	1	36.7351	41.1669	3.35693
12	160	ML	iTPS	12	6	2	42.8841
12	160	ML	iTPS	12	6	3	40.5835
12	160	ML	iTPS	12	6	4	44.4649
12	160	ML	iTPS	14	6	1	36.4766	39.0303	2.24636
12	160	ML	iTPS	14	6	2	38.7349
12	160	ML	iTPS	14	6	3	41.95
12	160	ML	iTPS	14	6	4	38.9597
12	160	ML	iTPS	20	6	1	30.3887	34.1612	2.98403
12	160	ML	iTPS	20	6	2	33.5835
12	160	ML	iTPS	20	6	3	37.4951
12	160	ML	iTPS	20	6	4	35.1775
12	160	ML	iTPS	24	6	1	22.3099	23.9026	1.06245
12	160	ML	iTPS	24	6	2	24.485
12	160	ML	iTPS	24	6	3	24.3999
12	160	ML	iTPS	24	6	4	24.4156
12	80	LL	iTPS	12	6	1	14.7376	14.6992	0.645909
12	80	LL	iTPS	12	6	2	14.3523
12	80	LL	iTPS	12	6	3	14.1178
12	80	LL	iTPS	12	6	4	15.589
12	80	LL	iTPS	14	6	1	18.3203	16.1489	1.67503
12	80	LL	iTPS	14	6	2	15.0641
12	80	LL	iTPS	14	6	3	16.5891
12	80	LL	iTPS	14	6	4	14.622
12	80	LL	iTPS	20	6	1	5.91424	4.197	1.4836
12	80	LL	iTPS	20	6	2	4.71783
12	80	LL	iTPS	20	6	3	3.74076
12	80	LL	iTPS	20	6	4	2.41518
12	80	LL	iTPS	24	6	1	7.13411	7.47614	1.08054
12	80	LL	iTPS	24	6	2	8.56298
12	80	LL	iTPS	24	6	3	6.12213
12	80	LL	iTPS	24	6	4	8.08535

## Sheet: Metabolite Means
Photoperiod	Light	treatment	genotype	ZT	Exp	Starch		Sucrose		Fructose		Glucose		Tre6P		ADPGlc
h	µmol.m-2.s-1			h		AVG (µmol/gFW)	stdev	AVG (µmol/gFW)	stdev	AVG (µmol/gFW)	stdev	AVG (µmol/gFW)	stdev	AVG (nmol/gFW)	stdev	AVG (nmol/gFW)	stdev
12	80	LL	AlcR	12	7	21.2479	1.93302	1.4015	0.189975	0.187179	0.0263353	0.311525	0.196182	0.0988092	0.0183214	1.21421	0.210072
12	80	LL	AlcR	14	7	18.9625	2.95219	1.23093	0.24727	0.121994	0.054762	0.321672	0.195527	0.114174	0.0539263	0.0521489	0.0234437
12	80	LL	AlcR	16	7	16.6056	1.64446	1.36656	0.137643	0.0972173	0.0299749	0.269466	0.207747	0.0886509	0.0125016	0.0528279	0.0164062
12	80	LL	AlcR	18	7	10.5524	1.08725	1.01171	0.0901331	0.111838	0.0161233	0.119423	0.267039	0.115717	0.0473745	0.0478619	0.0228086
12	80	LL	AlcR	20	7	8.35587	1.17886	1.07049	0.0945971	0.0979175	0.0444874	0.171008	0.166818	0.104045	0.0160767
12	80	LL	AlcR	24	7	12.2349	0.523462	1.82091	0.409588	0.182878	0.0555363	0.28378	0.427897	0.282114	0.0978339	0.0724436	0.0229617
12	80	LL	iTPS	12	7	22.9207	2.55319	1.34701	0.162404	0.255432	0.0588231	1.81571	0.0920861	0.137126	0.0284772	1.37559	0.352792
12	80	LL	iTPS	14	7	23.0555	2.49105	0.293585	0.0437644	0.0269499	0.0379427	2.03779	0.257135	0.172575	0.0180732	0.0433843	0.0210262
12	80	LL	iTPS	16	7	18.7192	3.03597	0.0650701	0.026483	0	0	1.83376	0.322065	0.220192	0.0162715	0.0438397	0.0153572
12	80	LL	iTPS	18	7	15.9732	2.66087	0.152999	0.0471999	0.0166688	0.0372726	2.05361	0.370217	0.299468	0.0669384	0.0588149	0.0326941
12	80	LL	iTPS	20	7	14.3204	1.18157	0.24055	0.0467405	0	0	2.0901	0.154248	0.278193	0.0265655	0.0528566	0.0183241
12	80	LL	iTPS	24	7	31.2263	4.64412	1.09585	0.220235	0.144257	0.0515	2.70335	0.406292	0.662185	0.0932822	0.066966	0.0285916
12	320	HL	AlcR	12	7	72.2258	3.90278	3.73846	0.478601	1.16656	0.270637	2.72072	0.259856	0.593679	0.154059	7.02226	3.0978
12	320	HL	AlcR	14	7	76.7942	7.46341	1.86908	0.185182	0.747395	0.131941	1.74297	0.293715	0.233454	0.0243526	0.0776818	0.028008
12	320	HL	AlcR	16	7	58.7298	2.50794	2.75196	0.178469	0.575773	0.133956	1.68636	0.352445	0.258293	0.055805	0.077678	0.0309675
12	320	HL	AlcR	18	7	50.1729	5.52193	2.6193	0.197616	0.534285	0.224754	1.30401	0.384528	0.275459	0.0467414	0.0690826	0.020838
12	320	HL	AlcR	20	7	35.2251	4.15613	2.31452	0.134887	0.549264	0.227081	1.44898	0.372674	0.295806	0.105328	0.0687772	0.0170329
12	320	HL	AlcR	24	7	2.59687	3.71378	0.989608	0.46591	0.304222	0.222373	1.03497	0.371702	0.136585	0.0675528	0.0578667	0.0175779
12	320	HL	iTPS	12	7	66.8125	4.34397	3.15358	0.510437	1.30486	0.19704	5.04896	0.315725	0.586728	0.07009	7.62974	1.69201
12	320	HL	iTPS	14	7	68.67	3.25465	0.582892	0.136954	0.598731	0.174111	3.79325	0.683491	0.464993	0.0530886	0.0572173	0.024701
12	320	HL	iTPS	16	7	64.7037	4.43853	0.360184	0.119174	0.495037	0.207123	3.27256	0.404779	0.406935	0.0695602	0.0448798	0.020729
12	320	HL	iTPS	18	7	62.4317	7.64994	1.2949	0.301623	0.27776	0.258886	3.61282	0.362203	0.504243	0.0822052	0.0581542	0.0206132
12	320	HL	iTPS	20	7	53.2808	1.16826	1.34419	0.197803	0.533284	0.307846	3.74783	0.561432	0.625267	0.18313	0.0628578	0.0168051
12	320	HL	iTPS	24	7	20.6792	9.22152	0.592055	0.385285	0.38818	0.305125	3.56842	0.267428	0.442591	0.168336	0.0554916	0.0144746
12	160	ML	AlcR	12	6	35.454	4.53932
12	160	ML	AlcR	14	6	38.1831	2.52079
12	160	ML	AlcR	20	6	15.3479	1.87574
12	160	ML	AlcR	24	6	3.8151	1.33393
12	80	LL	AlcR	12	6	13.007	0.0306851
12	80	LL	AlcR	14	6	15.5746	2.06729
12	80	LL	AlcR	20	6	3.0168	1.28087
12	80	LL	AlcR	24	6	0.816831	0.179175
12	160	ML	iTPS	12	6	41.1669	3.35693
12	160	ML	iTPS	14	6	39.0303	2.24636
12	160	ML	iTPS	20	6	34.1612	2.98403
12	160	ML	iTPS	24	6	23.9026	1.06245
12	80	LL	iTPS	12	6	14.6992	0.645909
12	80	LL	iTPS	14	6	16.1489	1.67503
12	80	LL	iTPS	20	6	4.197	1.4836
12	80	LL	iTPS	24	6	7.47614	1.08054

## Sheet: Starch ED, EN, EN%
Photoperiod	Light	Treatment	Genotype	ZT	Exp	Rep	Starch content				Photoperiod	Light	Treatment	Genotype	Exp	Starch ED		Starch EN
h	µmol m-2 s-1	symbol		h			µmol/gFW	AVG	SD		h	µmol m-2 s-1	symbol			AVG (µmol/gFW)	SD	AVG (µmol/gFW)	SD
12	80	LL	iTPS	12	6	1	14.7376	14.6992	0.645909		12	80	LL	TPS29.2	6	14.6992	0.645909	4.197	1.4836
12	80	LL	iTPS	12	6	2	14.3523				12	160	ML	TPS29.2	6	41.1669	3.35693	34.1612	2.98403
12	80	LL	iTPS	12	6	3	14.1178				12	80	LL	AlcR	6	13.007	0.0306851	3.0168	1.28087
12	80	LL	iTPS	12	6	4	15.589				12	160	ML	AlcR	6	35.454	4.53932	15.3479	1.87574
12	80	LL	iTPS	14	6	1	18.3203				12	320	HL	TPS	7	66.8125	4.34397	53.2808	1.16826
12	80	LL	iTPS	14	6	2	15.0641				12	80	LL	TPS	7	22.9207	2.55319	14.3204	1.18157
12	80	LL	iTPS	14	6	3	16.5891				12	320	HL	AlcR	7	72.2258	3.90278	35.2251	4.15613
12	80	LL	iTPS	14	6	4	14.622				12	80	LL	AlcR	7	21.2479	1.93302	8.23723	1.32632
12	80	LL	iTPS	20	6	1	5.91424	4.197	1.4836
12	80	LL	iTPS	20	6	2	4.71783
12	80	LL	iTPS	20	6	3	3.74076
12	80	LL	iTPS	20	6	4	2.41518
12	160	ML	iTPS	12	6	1	36.7351	41.1669	3.35693
12	160	ML	iTPS	12	6	2	42.8841
12	160	ML	iTPS	12	6	3	40.5835
12	160	ML	iTPS	12	6	4	44.4649
12	160	ML	iTPS	14	6	1	36.4766
12	160	ML	iTPS	14	6	2	38.7349
12	160	ML	iTPS	14	6	3	41.95
12	160	ML	iTPS	14	6	4	38.9597
12	160	ML	iTPS	20	6	1	30.3887	34.1612	2.98403
12	160	ML	iTPS	20	6	2	33.5835
12	160	ML	iTPS	20	6	3	37.4951
12	160	ML	iTPS	20	6	4	35.1775
12	80	LL	AlcR	12	6	1	12.9694	13.007	0.0306851
12	80	LL	AlcR	12	6	2	13.0446
12	80	LL	AlcR	12	6	3	13.007
12	80	LL	AlcR	12	6	4	13.007
12	80	LL	AlcR	14	6	1	15.1468
12	80	LL	AlcR	14	6	2	13.9287
12	80	LL	AlcR	14	6	3	14.6392
12	80	LL	AlcR	14	6	4	18.5836
12	80	LL	AlcR	20	6	1	2.20869	3.0168	1.28087
12	80	LL	AlcR	20	6	2	2.32353
12	80	LL	AlcR	20	6	3	2.61398
12	80	LL	AlcR	20	6	4	4.921
12	160	ML	AlcR	12	6	1	29.4066	35.454	4.53932
12	160	ML	AlcR	12	6	2	39.6676
12	160	ML	AlcR	12	6	3	38.0752
12	160	ML	AlcR	12	6	4	34.6666
12	160	ML	AlcR	14	6	1	40.9185
12	160	ML	AlcR	14	6	2	37.0908
12	160	ML	AlcR	14	6	3	35.2358
12	160	ML	AlcR	14	6	4	39.4873
12	160	ML	AlcR	20	6	1	18.1484	15.3479	1.87574
12	160	ML	AlcR	20	6	2	14.1732
12	160	ML	AlcR	20	6	3	14.6094
12	160	ML	AlcR	20	6	4	14.4608
12	320	HL	iTPS	12	7	1	61.7297	66.8125	4.34397
12	320	HL	iTPS	12	7	2	63.7263
12	320	HL	iTPS	12	7	3	72.9393
12	320	HL	iTPS	12	7	4	68.3328
12	320	HL	iTPS	12	7	5	67.3345
12	320	HL	iTPS	14	7	1	68.638
12	320	HL	iTPS	14	7	2	64.2639
12	320	HL	iTPS	14	7	3	73.0121
12	320	HL	iTPS	14	7	4	70.1494
12	320	HL	iTPS	14	7	5	67.2868
12	320	HL	iTPS	16	7	1	60.6276
12	320	HL	iTPS	16	7	2	64.0787
12	320	HL	iTPS	16	7	3	66.5169
12	320	HL	iTPS	16	7	4	60.9352
12	320	HL	iTPS	16	7	5	71.3601
12	320	HL	iTPS	18	7	1	61.0225
12	320	HL	iTPS	18	7	2	64.2024
12	320	HL	iTPS	18	7	3	72.1198
12	320	HL	iTPS	18	7	4	50.9027
12	320	HL	iTPS	18	7	5	63.9109
12	320	HL	iTPS	20	7	1	51.919	53.2808	1.16826
12	320	HL	iTPS	20	7	2	53.3153
12	320	HL	iTPS	20	7	3	53.442
12	320	HL	iTPS	20	7	4	55.0676
12	320	HL	iTPS	20	7	5	52.6603
12	80	LL	iTPS	12	7	1	20.8134	22.9207	2.55319
12	80	LL	iTPS	12	7	2	23.8194
12	80	LL	iTPS	12	7	3	23.5397
12	80	LL	iTPS	12	7	4	26.3989
12	80	LL	iTPS	12	7	5	20.0318
12	80	LL	iTPS	14	7	1	22.4869
12	80	LL	iTPS	14	7	2	25.8569
12	80	LL	iTPS	14	7	3	19.8552
12	80	LL	iTPS	14	7	4	21.8158
12	80	LL	iTPS	14	7	5	25.2627
12	80	LL	iTPS	16	7	1	18.1009
12	80	LL	iTPS	16	7	2	14.3209
12	80	LL	iTPS	16	7	3	18.0079
12	80	LL	iTPS	16	7	4	21.9221
12	80	LL	iTPS	16	7	5	21.2445
12	80	LL	iTPS	18	7	1	19.5563
12	80	LL	iTPS	18	7	2	17.3368
12	80	LL	iTPS	18	7	3	16.0178
12	80	LL	iTPS	18	7	4	14.24
12	80	LL	iTPS	18	7	5	12.7149
12	80	LL	iTPS	20	7	1	15.6561	14.3204	1.18157
12	80	LL	iTPS	20	7	2	15.1406
12	80	LL	iTPS	20	7	3	14.2021
12	80	LL	iTPS	20	7	4	14.0221
12	80	LL	iTPS	20	7	5	12.5813
12	320	HL	AlcR	12	7	1	71.482	72.2258	3.90278
12	320	HL	AlcR	12	7	2	68.3741
12	320	HL	AlcR	12	7	3	78.5447
12	320	HL	AlcR	12	7	4	72.8003
12	320	HL	AlcR	12	7	5	69.9281
12	320	HL	AlcR	14	7	1	80.0882
12	320	HL	AlcR	14	7	2	86.0296
12	320	HL	AlcR	14	7	3	73.882
12	320	HL	AlcR	14	7	4	65.9881
12	320	HL	AlcR	14	7	5	77.9833
12	320	HL	AlcR	16	7	1	56.893
12	320	HL	AlcR	16	7	2	60.9397
12	320	HL	AlcR	16	7	3	61.3182
12	320	HL	AlcR	16	7	4	58.9545
12	320	HL	AlcR	16	7	5	55.5436
12	320	HL	AlcR	18	7	1	53.336
12	320	HL	AlcR	18	7	2	57.9942
12	320	HL	AlcR	18	7	3	48.2794
12	320	HL	AlcR	18	7	4	47.3427
12	320	HL	AlcR	18	7	5	43.9124
12	320	HL	AlcR	20	7	1	32.2401	35.2251	4.15613
12	320	HL	AlcR	20	7	2	38.2397
12	320	HL	AlcR	20	7	3	41.0278
12	320	HL	AlcR	20	7	4	32.7652
12	320	HL	AlcR	20	7	5	31.8527
12	80	LL	AlcR	12	7	1	24.1252	21.2479	1.93302
12	80	LL	AlcR	12	7	2	19.4443
12	80	LL	AlcR	12	7	3	19.4978
12	80	LL	AlcR	12	7	4	21.3383
12	80	LL	AlcR	12	7	5	21.8339
12	80	LL	AlcR	14	7	1	20.3111
12	80	LL	AlcR	14	7	2	20.9816
12	80	LL	AlcR	14	7	3	21.915
12	80	LL	AlcR	14	7	4	16.176
12	80	LL	AlcR	14	7	5	15.4291
12	80	LL	AlcR	16	7	1	16.7673
12	80	LL	AlcR	16	7	2	16.4547
12	80	LL	AlcR	16	7	3	17.0808
12	80	LL	AlcR	16	7	4	18.6456
12	80	LL	AlcR	16	7	5	14.0796
12	80	LL	AlcR	18	7	1	9.1851
12	80	LL	AlcR	18	7	2	11.3872
12	80	LL	AlcR	18	7	3	11.9037
12	80	LL	AlcR	18	7	4	10.1592
12	80	LL	AlcR	18	7	5	10.1265
12	80	LL	AlcR	20	7	1	9.75052	8.23723	1.32632
12	80	LL	AlcR	20	7	2	8.94738
12	80	LL	AlcR	20	7	3	7.20038
12	80	LL	AlcR	20	7	4	7.05065

## Sheet: Ra
Photoperiod	Light	Treatment	Genotype	ZT	Experiment	Rep	Starch content
h	µmol m-2 s-1	symbol		h			µmol / g FW	AVG	SD
12	320	HL	AlcR	12	7	1	71.482	72.2258	3.90278										f(x) = α*x + y
12	320	HL	AlcR	12	7	2	68.3741												Regression = Ra, rate of starch mobilisation (umol Glc / gFW h
12	320	HL	AlcR	12	7	3	78.5447												α = slope, µmol [Glc] / g FW per hour
12	320	HL	AlcR	12	7	4	72.8003
12	320	HL	AlcR	12	7	5	69.9281
12	320	HL	AlcR	14	7	1	80.0882	76.7942	7.46341
12	320	HL	AlcR	14	7	2	86.0296
12	320	HL	AlcR	14	7	3	73.882
12	320	HL	AlcR	14	7	4	65.9881
12	320	HL	AlcR	14	7	5	77.9833
12	320	HL	AlcR	16	7	1	56.893	58.7298	2.50794
12	320	HL	AlcR	16	7	2	60.9397
12	320	HL	AlcR	16	7	3	61.3182
12	320	HL	AlcR	16	7	4	58.9545
12	320	HL	AlcR	16	7	5	55.5436
12	320	HL	AlcR	18	7	1	53.336	50.1729	5.52193
12	320	HL	AlcR	18	7	2	57.9942
12	320	HL	AlcR	18	7	3	48.2794
12	320	HL	AlcR	18	7	4	47.3427
12	320	HL	AlcR	18	7	5	43.9124
12	320	HL	AlcR	20	7	1	32.2401	35.2251	4.15613
12	320	HL	AlcR	20	7	2	38.2397
12	320	HL	AlcR	20	7	3	41.0278
12	320	HL	AlcR	20	7	4	32.7652
12	320	HL	AlcR	20	7	5	31.8527
12	80	LL	AlcR	12	7	1	24.1252	21.2479	1.93302
12	80	LL	AlcR	12	7	2	19.4443
12	80	LL	AlcR	12	7	3	19.4978
12	80	LL	AlcR	12	7	4	21.3383
12	80	LL	AlcR	12	7	5	21.8339
12	80	LL	AlcR	14	7	1	20.3111	18.9625	2.95219
12	80	LL	AlcR	14	7	2	20.9816
12	80	LL	AlcR	14	7	3	21.915
12	80	LL	AlcR	14	7	4	16.176
12	80	LL	AlcR	14	7	5	15.4291
12	80	LL	AlcR	16	7	1	16.7673	16.6056	1.64446
12	80	LL	AlcR	16	7	2	16.4547
12	80	LL	AlcR	16	7	3	17.0808
12	80	LL	AlcR	16	7	4	18.6456
12	80	LL	AlcR	16	7	5	14.0796
12	80	LL	AlcR	18	7	1	9.1851	10.5524	1.08725
12	80	LL	AlcR	18	7	2	11.3872
12	80	LL	AlcR	18	7	3	11.9037
12	80	LL	AlcR	18	7	4	10.1592
12	80	LL	AlcR	18	7	5	10.1265
12	80	LL	AlcR	20	7	1	9.75052	8.35587	1.17886
12	80	LL	AlcR	20	7	2	8.94738
12	80	LL	AlcR	20	7	3	7.20038
12	80	LL	AlcR	20	7	4	7.05065
12	80	LL	AlcR	20	7	5	8.83044
12	320	HL	iTPS	12	7	1	61.7297	66.8125	4.34397
12	320	HL	iTPS	12	7	2	63.7263
12	320	HL	iTPS	12	7	3	72.9393
12	320	HL	iTPS	12	7	4	68.3328
12	320	HL	iTPS	12	7	5	67.3345
12	320	HL	iTPS	14	7	1	68.638	68.67	3.25465
12	320	HL	iTPS	14	7	2	64.2639
12	320	HL	iTPS	14	7	3	73.0121
12	320	HL	iTPS	14	7	4	70.1494
12	320	HL	iTPS	14	7	5	67.2868
12	320	HL	iTPS	16	7	1	60.6276	64.7037	4.43853
12	320	HL	iTPS	16	7	2	64.0787
12	320	HL	iTPS	16	7	3	66.5169
12	320	HL	iTPS	16	7	4	60.9352
12	320	HL	iTPS	16	7	5	71.3601
12	320	HL	iTPS	18	7	1	61.0225	62.4317	7.64994
12	320	HL	iTPS	18	7	2	64.2024
12	320	HL	iTPS	18	7	3	72.1198
12	320	HL	iTPS	18	7	4	50.9027
12	320	HL	iTPS	18	7	5	63.9109
12	320	HL	iTPS	20	7	1	51.919	53.2808	1.16826
12	320	HL	iTPS	20	7	2	53.3153
12	320	HL	iTPS	20	7	3	53.442
12	320	HL	iTPS	20	7	4	55.0676
12	320	HL	iTPS	20	7	5	52.6603
12	80	LL	iTPS	12	7	1	20.8134	22.9207	2.55319
12	80	LL	iTPS	12	7	2	23.8194
12	80	LL	iTPS	12	7	3	23.5397
12	80	LL	iTPS	12	7	4	26.3989
12	80	LL	iTPS	12	7	5	20.0318
12	80	LL	iTPS	14	7	1	22.4869	23.0555	2.49105
12	80	LL	iTPS	14	7	2	25.8569
12	80	LL	iTPS	14	7	3	19.8552
12	80	LL	iTPS	14	7	4	21.8158
12	80	LL	iTPS	14	7	5	25.2627
12	80	LL	iTPS	16	7	1	18.1009	18.7192	3.03597
12	80	LL	iTPS	16	7	2	14.3209
12	80	LL	iTPS	16	7	3	18.0079
12	80	LL	iTPS	16	7	4	21.9221
12	80	LL	iTPS	16	7	5	21.2445
12	80	LL	iTPS	18	7	1	19.5563	15.9732	2.66087
12	80	LL	iTPS	18	7	2	17.3368
12	80	LL	iTPS	18	7	3	16.0178
12	80	LL	iTPS	18	7	4	14.24
12	80	LL	iTPS	18	7	5	12.7149
12	80	LL	iTPS	20	7	1	15.6561	14.3204	1.18157
12	80	LL	iTPS	20	7	2	15.1406
12	80	LL	iTPS	20	7	3	14.2021
12	80	LL	iTPS	20	7	4	14.0221
12	80	LL	iTPS	20	7	5	12.5813
12	160	ML	AlcR	12	6	1	29.4066	35.454	4.53932
12	160	ML	AlcR	12	6	2	39.6676
12	160	ML	AlcR	12	6	3	38.0752
12	160	ML	AlcR	12	6	4	34.6666
12	160	ML	AlcR	14	6	1	40.9185	38.1831	2.52079
12	160	ML	AlcR	14	6	2	37.0908
12	160	ML	AlcR	14	6	3	35.2358
12	160	ML	AlcR	14	6	4	39.4873
12	160	ML	AlcR	20	6	1	18.1484	15.3479	1.87574
12	160	ML	AlcR	20	6	2	14.1732
12	160	ML	AlcR	20	6	3	14.6094
12	160	ML	AlcR	20	6	4	14.4608
12	80	LL	AlcR	12	6	1	12.9694	13.007	0.0306851
12	80	LL	AlcR	12	6	2	13.0446
12	80	LL	AlcR	12	6	3	13.007
12	80	LL	AlcR	12	6	4	13.007
12	80	LL	AlcR	14	6	1	15.1468	15.5746	2.06729
12	80	LL	AlcR	14	6	2	13.9287
12	80	LL	AlcR	14	6	3	14.6392
12	80	LL	AlcR	14	6	4	18.5836
12	80	LL	AlcR	20	6	1	2.20869	3.0168	1.28087
12	80	LL	AlcR	20	6	2	2.32353
12	80	LL	AlcR	20	6	3	2.61398
12	80	LL	AlcR	20	6	4	4.921
12	160	ML	iTPS	12	6	1	36.7351	41.1669	3.35693
12	160	ML	iTPS	12	6	2	42.8841
12	160	ML	iTPS	12	6	3	40.5835
12	160	ML	iTPS	12	6	4	44.4649
12	160	ML	iTPS	14	6	1	36.4766	39.0303	2.24636
12	160	ML	iTPS	14	6	2	38.7349
12	160	ML	iTPS	14	6	3	41.95
12	160	ML	iTPS	14	6	4	38.9597
12	160	ML	iTPS	20	6	1	30.3887	34.1612	2.98403
12	160	ML	iTPS	20	6	2	33.5835
12	160	ML	iTPS	20	6	3	37.4951
12	160	ML	iTPS	20	6	4	35.1775
12	80	LL	iTPS	12	6	1	14.7376	14.6992	0.645909
12	80	LL	iTPS	12	6	2	14.3523
12	80	LL	iTPS	12	6	3	14.1178
12	80	LL	iTPS	12	6	4	15.589
12	80	LL	iTPS	14	6	1	18.3203	16.1489	1.67503
12	80	LL	iTPS	14	6	2	15.0641
12	80	LL	iTPS	14	6	3	16.5891
12	80	LL	iTPS	14	6	4	14.622
12	80	LL	iTPS	20	6	1	5.91424	4.197	1.4836
12	80	LL	iTPS	20	6	2	4.71783
12	80	LL	iTPS	20	6	3	3.74076
12	80	LL	iTPS	20	6	4	2.41518
