# Supplementary material for: Feedback regulation by trehalose 6‐phosphate slows down starch mobilization below the rate that would exhaust starch reserves at dawn in Arabidopsis leaves
Source: Plant Direct. 2018 Aug 13;2(8):e00078. doi: 10.1002/pld3.78 (PMC6508811; doi:10.1002/pld3.78)
Supplement: Supplementary file 5 [file PLD3-2-e00078-s005.xlsx]

## Sheet: Calculation
Photoperiod	Light	Treatment	Genotype	Exp	Starch ED		Starch EN		Starch EN(%ED)		Ra		duration of night	Rmax	Rr(%)	Nighttime Sucrose			Nighttime Tre6P
h	µmol.m-2.s-1	symbol			AVG (µmol/gFW)	SD	AVG (µmol/gFW)	SD	starch(EN/ED)*100	SD	α	SE	h	(starch ED/duration of night)	(Ra/Rmax)*100	AVG (µmol/gFW)	SD	SE	AVG (nmol/gFW)	SD	SE
12	160	Ctrl	WT Col-0	1	77.4557	6.9971	13.8951	1.92819	17.936	1.88313	6.03	0.3842	12	6.45464	93.4211	1.30392	0.223222	0.0911301	0.0936109	0.0264196	0.0107857
12	320	HL	WT Col-0	1	144.792	5.28139	36.64	2.77922	25.3499	2.41275	9.03	0.3614	12	12.066	74.8384	2.36821	0.682613	0.278676	0.264366	0.0750475	0.030638
15	160	LD	WT Col-0	1	97.3956	2.61708	20.1596	2.15292	20.6986	2.10342	8.77	0.3737	9	10.8217	81.0406	2.25288	0.455986	0.186156	0.159666	0.055902	0.0228219
12	160	Ctrl	sweet11;12	1	118.491	5.77218	40.1759	5.1245	33.8278	2.99598	6.82	0.3912	12	9.87422	69.0688	4.98041	0.991809	0.404904	0.219121	0.0341493	0.0139414
12	320	HL	sweet11;12	1	168.08	23.0215	92.9657	6.77129	56.121	8.11061	6.56	0.6667	12	14.0067	46.8349	7.21546	1.40498	0.573579	0.592427	0.0915973	0.0373945
15	160	LD	sweet11;12	1	115.947	7.68474	55.4878	14.4837	48.4633	15.7629	6.95	0.7885	9	12.883	53.9469	5.89554	1.28226	0.523479	0.287384	0.0433219	0.0176861
12	160	Ctrl	WT Col-0	4	67.3427	12.3732	4.64771	0.501758	7.10246	1.59386	5.16	0.3029	12	5.61189	91.9476	3.7296	0.826839	0.337556	0.121666	0.0354925	0.0144897
12	320	HL	WT Col-0	4	109.176	2.94458	9.04765	2.45797	8.29075	2.27751	8.5872	0.2515	12	9.09803	94.3853	5.10252	0.815875	0.580985	0.179062	0.0560315	0.0228748
15	160	LD	WT Col-0	4	66.1317	9.5692	10.738	2.47976	16.7133	5.26415	6.1362	0.37	9	7.34797	83.5088	5.53289	1.42312	0.33308	0.211272	0.100682	0.0411032
15	320	LD+HL	WT Col-0	4	130.593	7.59307	37.8815	3.26868	29.0464	2.52905	10.43	0.4377	9	14.5104	71.8796	8.59172	2.54893	1.0406	0.292689	0.0564396	0.0230414
12	160	Ctrl	sweet11;12	4	100.678	3.48543	23.5694	4.14982	23.3282	3.33286	6.4945	0.3415	12	8.38979	77.4095	15.8005	3.79082	1.5476	0.234316	0.051587	0.0210603
12	320	HL	sweet11;12	4	136.806	9.55771	35.7632	4.61833	30.0195	4.31204	9.07	0.4251	12	11.4005	79.5579	17.9027	1.89814	1.83109	0.305328	0.04425	0.018065
15	160	LD	sweet11;12	4	89.631	8.59671	35.8444	6.47163	40.568	10.513	5.81	0.5021	9	9.959	58.3392	18.6876	4.48522	0.774913	0.405226	0.114668	0.0468129
15	320	LD+HL	sweet11;12	4	148.98	11.6358	66.4938	4.78658	44.8297	4.51285	9.71	0.758	9	16.5533	58.659	23.2273	5.31136	2.16835	0.532656	0.0960318	0.0392048
12	320	HL	AlcR	7	72.2258	3.90278	35.2251	4.15613	48.7645	5.03007	5.03	1.0067	12	6.01882	83.5712	2.38872	0.383664	0.15663	0.264884	0.0646251	0.0263831
12	80	LL	AlcR	7	21.2479	1.93302	12.2349	0.523462	39.1008	5.50652	1.71	0.1874	12	1.77066	96.5743	1.16992	0.201986	0.0824605	0.105318	0.0356277	0.0145449
12	320	HL	iTPS	7	66.8125	4.34397	53.2808	1.16826	79.9667	4.44811	1.67	0.5269	12	5.56771	29.9944	0.89554	0.480015	0.195965	0.50036	0.129733	0.0529634
12	80	LL	iTPS	7	22.9207	2.55319	14.3204	1.18157	63.0081	7.97675	1.21	0.1824	12	1.91005	63.349	0.188051	0.0971569	0.0396641	0.242607	0.0618334	0.0252434
12	80	LL	AlcR	6	13.007	0.0306851	3.0168	1.28087	23.1931	9.84653	1.44	0.6748	12	1.08392	132.851	Suc and Tre6P not measured
12	160	ML	AlcR	6	35.454	4.53932	15.3479	1.87574	44.3822	11.812	2.81	1.0333	12	2.9545	95.1091	Suc and Tre6P not measured
12	80	LL	iTPS	6	14.6992	0.645909	4.197	1.4836	28.7479	10.4455	1.47	0.543	12	1.22493	120.007	Suc and Tre6P not measured
12	160	ML	iTPS	6	41.1669	3.35693	34.1612	2.98403	83.1348	6.46168	0.86	0.0513	12	3.43057	25.0687	Suc and Tre6P not measured
