# Supplementary material for: Feedback regulation by trehalose 6‐phosphate slows down starch mobilization below the rate that would exhaust starch reserves at dawn in Arabidopsis leaves
Source: Plant Direct. 2018 Aug 13;2(8):e00078. doi: 10.1002/pld3.78 (PMC6508811; doi:10.1002/pld3.78)
Supplement: Supplementary file 6 [file PLD3-2-e00078-s006.xlsx]

## Sheet: All
																																										SAMPLES ID's
PLATE 1	LHY	CCA1	PRR9	PRR7	PRR5	TOC1	GI	LUX	ELF3	ELF4	RVE1	RVE8	PIF4	PIF5	GBSS1	CHE	0	0	0	0	0	0	0	0	0	0	0	0	0	0	0	0	0	0	0	0	0	0	0	0
a	2.69084e+07	1.52207e+07	8.78941e+06	6.73824e+07	3.49423e+08	3.35172e+08	1.02205e+08	1.19445e+08	9.23525e+07	1.35394e+08	4.23261e+07	1.63054e+07	4.89701e+07	8.54992e+07	6.1926e+07	2.38029e+08	0	0	0	0	0	0	0	0	0	0	0	0	0	0	0	0	0	0	0	0	0	0	0	0		4	TRUE
b	6.24384e+07	1.85615e+07	6.25863e+06	7.34191e+07	2.47454e+08	2.20759e+08	1.31353e+08	7.54169e+07	6.48912e+07	9.30847e+07	2.75216e+07	4.47194e+07	5.16366e+07	8.89617e+07	5.85714e+07	1.55303e+08	0	0	0	0	0	0	0	0	0	0	0	0	0	0	0	0	0	0	0	0	0	0	0	0		50	TRUE
c	9.85527e+08	1.61549e+08	7.67483e+08	1.36671e+09	1.76113e+09	2.12163e+08	2.44425e+08	1.17466e+09	9.98944e+08	2.19368e+09	6.31688e+08	5.73273e+08	7.05308e+08	1.51825e+08	3.98008e+08	1.16967e+09	0	0	0	0	0		0	0	0	0	0	0	0	0	0	0	0	0	0	0	0	0	0	0		11	TRUE
d	4.91816e+07	3.66652e+06	2.28989e+06	4.03063e+07	9.23841e+07	1.49265e+08	8.89815e+07	3.11076e+07	3.16797e+07	4.76178e+07	2.27661e+07	1.02152e+07	3.82583e+06	6.35972e+07	1.02131e+07	3.60599e+07	0	0	0	0	0	0	0	0	0	0	0	0	0	0	0	0	0	0	0	0	0	0	0	0		55	TRUE
e	5.45069e+07	1.62551e+07	1.40094e+07	5.59741e+07	3.1577e+08	1.92922e+08	1.93354e+07	4.26515e+07	5.27592e+07	8.62471e+07	3.11888e+07	2.73364e+07	4.33842e+07	9.9511e+07	8.71599e+07	2.38781e+08	0	0	0	0	0	0	0	0	0	0	0	0	0	0	0	0	0	0	0	0	0	0	0	0		13	TRUE
f	5.62267e+07	183645	1.09255e+06	3.01355e+07	1.34132e+08	1.12814e+08	0	2.85427e+07	2.47674e+07	4.27099e+07	1.48639e+07	1.04649e+07	1.00036e+07	7.68076e+07	1.10435e+07	1.17799e+08	0	0	0	0	0	0	0	0	0	0	0	0	0	0	0	0	0	0	0	0	0	0	0	0		61	TRUE
g	6.23386e+07	1.30421e+07	1.08013e+07	5.56997e+07	2.25072e+08	3.69451e+08	0	0	1.78531e+08	1.46817e+08	7.66968e+07	6.25547e+07	7.54726e+07	1.31712e+08	1.29946e+08	2.67867e+08	0	0	0	0	0	0	0	0	0	0	0	0	0	0	0	0	0	0	0	0	0	0	0	0		19	TRUE
h	4.66214e+07	1.08597e+07	2.89808e+06	6.33398e+07	2.26543e+08	0	2.25332e+07	3.53514e+07	6.99948e+07	6.689e+07	3.83052e+07	2.25503e+07	1.54604e+07	1.07668e+08	2.13692e+07	1.44851e+08	0	0	0	0	0	0	0	0	0	0	0	0	0	0	0	0	0	0	0	0	0	0	0	0		64	TRUE
i	9.9143e+07	3.81948e+07	1.39679e+07	6.29673e+07	1.19278e+08	1.1563e+08	7.99361e+06	9.56252e+07	7.21877e+07	7.19406e+07	7.46669e+07	7.32617e+07	2.50255e+07	1.43198e+08	2.40843e+08	2.48813e+08	0	0	0	0	0	0	0	0	0	0	0	0		0	0	0	0	0	0	0	0	0	0	0		33	TRUE
j	0	0	3.79596e+06	6.76747e+07	2.77871e+08	0	4.65017e+07	1.00922e+08	2.45505e+07	1.76688e+08	1.23415e+08	6.08737e+07	6.19167e+07	1.41422e+08	6.67995e+07	1.6947e+08	0	0	0	0	0	0	0	0	0	0	0	0	0	0	0	0	0	0	0	0	0	0	0	0		67	TRUE
k	1.24505e+07	0	0	1.20194e+09	2.36667e+08	0	4.33841e+06	8.07996e+07	9.2142e+08	1.91525e+09	2.18661e+08	2.84518e+06	0	0	1.75582e+06	0	0	0	0	0	0	0	0	0	0	0	0	0	0	0	0	0	0	0	0	0	0	0	0	0		39	TRUE
l	4.78938e+07	9.19748e+06	2.7191e+06	1.22004e+07	8.41494e+07	0	1.38391e+07	4.69322e+07	1.44567e+08	2.48412e+07	1.17721e+08	7.79692e+07	2.27636e+07	1.36907e+08	5.87981e+07	6.71791e+07	0	0	0	0	0	0	0	0	0	0	0	0	0	0	0	0	0	0	0	0	0	0	0	0		78	TRUE
m	8.53204e+08	0	5.62415e+07	1.16682e+09	2.34727e+08	3.50077e+07	6.34838e+06	1.39797e+09	2.16949e+09	1.79333e+10	7.67035e+08	1.15573e+08	0	0	4.298e+07	1.82364e+09	0	0	0	0	0	0	0	0	0	0	0	0	0	0	0	0	0	0	0	0	0	0	0	0		41	TRUE
n	2.18294e+08	5.71892e+07	1.69458e+06	3.83553e+07	1.45394e+08	0	0	3.45099e+07	0	1.99958e+07	3.81855e+08	2.05641e+08	6.47616e+07	2.66273e+08	2.76617e+08	2.25583e+08	0	0	0	0	0	0	0	0	0	0	0	0	0	0	0	0	0	0	0	0	0	0	0	0		88	TRUE
o	7.20564e+07	4.86437e+07	1.29756e+07	6.60546e+07	1.71513e+08	0	1.28088e+08	1.44634e+08	1.73946e+08	1.34854e+08	1.48861e+08	1.31772e+08	2.68667e+07	1.10001e+08	2.21151e+08	2.54196e+08	0	0	0	0	0	0	0	0	0	0		0	0	0	0	0	0	0	0	0	0	0	0	0		45	TRUE
p	3.05441e+08	7.11137e+07	1.1608e+07	0	1.33202e+08	1.52896e+08	5.52293e+07	7.02346e+07	9.97012e+07	7.94447e+07	2.83579e+08	1.31391e+08	2.10316e+08	4.01921e+08	3.00869e+08	2.93731e+08	0	0	0	0	0	0	0	0	0	0	0	0	0	0	0	0	0	0	0	0	0	0	0	0		104	TRUE
PLATE 2	LHY	CCA1	PRR9	PRR7	PRR5	TOC1	GI	LUX	ELF3	ELF4	RVE1	RVE8	PIF4	PIF5	GBSS1	CHE	0	0	0	0	0	0	0	0	0	0	0	0	0	0	0	0	0	0	0	0	0	0	0	0
a	4.34338e+07	1.37146e+07	3.64054e+06	3.09329e+07	8.63536e+07	2.01546e+08	1.09993e+08	1.36802e+08	1.60344e+08	1.78687e+08	5.9279e+07	7.58479e+07	1.37102e+08	1.77518e+08	5.20131e+07	1.91585e+08	0	0	0	0	0	0	0	0	0	0	0	0	0	0	0	0	0	0	0	0	0	0	0	0		4	TRUE
b	6.48985e+07	1.41083e+07	1.73438e+06	3.07465e+06	5.4295e+07	1.19033e+08	8.76067e+07	7.20833e+07	1.07801e+08	1.03334e+08	6.67847e+07	6.20139e+07	8.33302e+07	1.66281e+08	4.34936e+07	1.15924e+08	0	0	0	0	0	0	0	0	0	0	0	0	0	0	0	0	0	0	0	0	0	0	0	0		50	TRUE
c	2.2378e+08	4.27271e+07	2.6517e+08	1.61404e+08	6.28346e+08	1.12366e+08	1.796e+07	5.43754e+08	4.42709e+08	6.39222e+08	3.19504e+08	9.03463e+07	3.47483e+07	8.56239e+07	3.44688e+08	3.08044e+08	0	0	0	0	0		0	0	0	0	0	0	0	0	0	0	0	0	0	0	0	0	0	0		11	TRUE
d	6.92657e+07	1.27043e+07	1.98067e+06	3.03324e+07	2.09581e+07	7.79561e+07	5.85183e+07	4.36874e+07	8.08232e+07	5.51537e+07	3.9782e+07	4.68635e+07	4.26727e+07	1.52e+08	1.67078e+07	5.6017e+07	0	0	0	0	0	0	0	0	0	0	0	0	0	0	0	0	0	0	0	0	0	0	0	0		55	TRUE
e	4.8328e+07	3.45914e+07	6.46258e+06	4.38952e+07	9.74117e+07	1.49153e+08	1.42922e+08	1.09962e+08	1.4339e+08	1.36442e+08	1.07569e+08	9.83354e+07	2.11801e+08	2.60027e+08	8.04147e+07	1.93238e+08	0	0	0	0	0	0	0	0	0	0	0	0	0	0	0	0	0	0	0	0	0	0	0	0		13	TRUE
f	5.67796e+07	1.43177e+07	1.15287e+06	1.6283e+07	3.68018e+07	1.18093e+08	1.57315e+07	3.58789e+07	1.01873e+08	5.46142e+07	6.38214e+07	4.07842e+07	3.57218e+07	2.2166e+08	9.85839e+06	9.92556e+07	0	0	0	0	0	0	0	0	0	0	0	0	0	0	0	0	0	0	0	0	0	0	0	0		61	TRUE
g	1.18405e+08	2.82244e+07	6.74682e+06	3.51633e+07	7.19986e+07	6.81591e+07	1.00114e+08	1.14085e+08	1.59754e+08	1.16793e+08	9.50016e+07	1.0981e+08	1.3643e+08	1.93145e+08	9.42218e+07	2.01131e+08	0	0	0	0	0	0	0	0	0	0	0	0	0	0	0	0	0	0	0	0	0	0	0	0		19	TRUE
h	5.76395e+07	1.45148e+07	1.45629e+06	1.90194e+07	4.84481e+07	1.36093e+08	2.1527e+07	4.36928e+07	1.13341e+08	7.24303e+07	6.72395e+07	5.76113e+07	3.62821e+07	2.03252e+08	1.16098e+07	8.16146e+07	0	0	0	0	0	0	0	0	0	0	0	0	0	0	0	0	0	0	0	0	0	0	0	0		64	TRUE
i	1.76484e+08	5.56936e+07	4.55292e+06	2.28733e+07	3.42211e+07	9.01371e+07	5.15567e+07	5.55679e+07	1.02378e+08	5.70732e+07	1.51217e+08	1.82302e+08	1.03138e+08	2.56726e+08	2.29946e+08	1.67734e+08	0	0	0	0	0	0	0	0	0	0	0	0	0	0	0	0	0	0	0	0	0	0	0	0		33	TRUE
j	1.12533e+08	2.47782e+07	322590	9.43363e+06	4.85353e+07	9.0345e+07	5.79261e+06	3.40071e+07	1.09759e+08	4.44312e+07	1.18067e+08	7.24811e+07	4.23283e+07	1.35405e+08	2.57142e+07	1.07545e+08	0	0	0	0	0	0	0	0	0	0	0	0	0	0	0	0	0	0	0	0	0	0	0	0		67	TRUE
k	1.77365e+08	1.99014e+07	3.15959e+06	2.44613e+08	2.44939e+08	1.03738e+08	5.04725e+07	6.9056e+07	2.91159e+08	1.04556e+08	1.26493e+08	7.28527e+07	2.51729e+07	1.41274e+08	4.92548e+07	2.15782e+07	0	0	0	0	0	0	0	0	0	0	0	0	0	0	0	0	0	0	0	0	0	0	0	0		39	TRUE
l	1.63925e+08	3.21669e+07	974919	9.79101e+06	1.95002e+07	1.13574e+08	5.41662e+06	2.88724e+07	1.23196e+08	3.17395e+07	1.18058e+08	9.0035e+07	2.16725e+07	1.83898e+08	4.99986e+07	1.06413e+08	0	0	0	0	0	0	0	0	0	0	0	0	0	0	0	0	0	0	0	0	0	0	0	0		78	TRUE
m	2.3651e+08	1.76419e+07	2.71038e+07	2.21025e+08	1.62906e+08	8.93766e+07	1.96273e+07	1.26972e+08	1.88834e+08	1.63306e+08	3.17046e+08	1.40547e+08	7.55304e+07	4.80596e+07	6.21569e+07	7.32107e+07	0	0	0	0	0	0	0	0	0	0	0	0	0	0	0	0	0	0	0	0	0	0	0	0		41	TRUE
n	2.66552e+08	8.90553e+07	552258	8.69136e+06	1.31139e+07	7.87373e+07	4.28443e+06	2.43953e+07	9.15114e+07	1.83028e+07	3.38925e+08	1.68349e+08	2.81436e+07	2.6311e+08	1.65871e+08	1.24495e+08	0	0	0	0	0	0	0	0	0	0	0	0	0	0	0	0	0	0	0	0	0	0	0	0		88	TRUE
o	1.6857e+08	4.34888e+07	1.94501e+06	1.37526e+07	1.81202e+07	5.35481e+07	2.79139e+07	3.76687e+07	7.81532e+07	4.20268e+07	1.2446e+08	1.34444e+08	5.13332e+07	1.57764e+08	1.55277e+08	1.3122e+08	0	0	0	0	0	0	0	0	0	0	0	0	0	0	0	0	0	0	0	0	0	0	0	0		45	TRUE
p	4.90014e+08	1.23796e+08	3.1884e+06	3.61851e+07	8.7975e+06	2.84699e+07	1.08118e+07	1.76202e+07	5.35994e+07	4.79108e+06	4.10828e+08	1.78612e+08	1.37412e+08	6.06273e+08	1.82833e+08	1.55343e+08	0	0	0	0	0	0	0	0	0	0	0	0	0	0	0	0	0	0	0	0	0	0	0	0		104	TRUE
PLATE 3	LHY	CCA1	PRR9	PRR7	PRR5	TOC1	GI	LUX	ELF3	ELF4	RVE1	RVE8	PIF4	PIF5	GBSS1	CHE	0	0	0	0	0	0	0	0	0	0	0	0	0	0	0	0	0	0	0	0	0	0	0	0
a	4.086e+07	4.47243e+06	2.88954e+06	3.13889e+07	1.93427e+08	3.33034e+08	2.02856e+08	2.04862e+08	2.06116e+08	1.32081e+08	7.71368e+07	7.71232e+07	1.28786e+08	1.75327e+08	5.74158e+07	2.0851e+08	0	0	0	0	0	0	0	0	0	0	0	0	0	0	0	0	0	0	0	0	0	0	0	0		4	TRUE
b	7.25925e+07	2.36936e+07	7.15952e+06	7.54648e+07	3.14442e+08	5.27822e+08	3.33901e+08	2.48765e+08	2.44599e+08	2.32066e+08	1.4431e+08	1.21356e+08	1.17615e+08	1.96913e+08	4.61842e+07	1.68643e+08	0	0	0	0	0	0	0	0	0	0	0	0	0	0	0	0	0	0	0	0	0	0	0	0		50	TRUE
c	9.35292e+07	1.1211e+07	2.72828e+08	6.77102e+08	1.14999e+09	3.33422e+08	6.37983e+07	5.75737e+08	4.6673e+08	9.68318e+08	2.91216e+08	1.80615e+08	6.44236e+07	9.16107e+07	5.7014e+08	4.95794e+08	0	0	0		0	0	0	0	0	0	0	0	0	0	0	0	0	0	0	0	0	0	0	0		11	TRUE
d	4.23054e+07	9.74983e+06	2.66452e+06	3.94308e+07	1.36905e+08	3.79644e+08	2.72693e+08	1.78946e+08	2.77482e+08	1.56874e+08	9.24909e+07	1.02888e+08	8.53745e+07	2.55543e+08	3.32295e+07	8.73942e+07	0	0	0	0	0	0	0	0	0	0	0	0	0	0	0	0	0	0	0	0	0	0	0	0		55	TRUE
e	6.73706e+07	2.52161e+07	6.47587e+06	5.32098e+07	3.35361e+08	3.87887e+08	3.13873e+08	2.19607e+08	2.48077e+08	2.45183e+08	1.73636e+08	1.19935e+08	2.26658e+08	3.152e+08	1.24493e+08	2.78766e+08	0	0	0	0	0	0	0	0	0	0	0	0	0	0	0	0	0	0	0	0	0	0	0	0		13	TRUE
f	4.57426e+07	1.57512e+07	3.53181e+06	3.65819e+07	2.76141e+08	5.44385e+08	1.17216e+08	1.76654e+08	3.17072e+08	2.05382e+08	1.74242e+08	1.09767e+08	7.47839e+07	3.13714e+08	3.12181e+07	1.6222e+08	0	0	0	0	0	0	0	0	0	0	0	0	0	0	0	0	0	0	0	0	0	0	0	0		61	TRUE
g	9.82697e+07	2.2126e+07	7.30602e+06	3.70784e+07	1.52849e+08	3.04676e+08	1.68296e+08	1.91413e+08	2.39936e+08	1.90186e+08	1.25611e+08	1.35159e+08	1.5947e+08	2.3602e+08	1.31745e+08	2.23417e+08	0	0	0	0	0	0	0	0	0	0	0	0	0	0	0	0	0	0	0	0	0	0	0	0		19	TRUE
h	3.92763e+07	9.5644e+06	2.0486e+06	3.24321e+07	1.88986e+08	4.2812e+08	6.86811e+07	1.29915e+08	2.53816e+08	1.64359e+08	1.18321e+08	8.7166e+07	5.55858e+07	2.63054e+08	1.81273e+07	1.21441e+08	0	0	0	0	0	0	0	0	0	0	0	0	0	0	0	0	0	0	0	0	0	0	0	0		64	TRUE
i	1.46845e+08	4.72878e+07	5.52592e+06	3.75507e+07	8.68612e+07	1.69205e+08	9.72764e+07	9.93346e+07	1.57243e+08	9.41004e+07	2.20567e+08	2.14886e+08	1.15301e+08	2.8642e+08	2.78151e+08	2.44976e+08	0	0	0	0	0	0	0	0	0	0	0	0	0	0	0	0	0	0	0	0	0	0	0	0		33	TRUE
j	9.09908e+07	1.89311e+07	690741	1.36632e+07	1.44599e+08	2.18697e+08	1.72861e+07	7.65368e+07	1.78949e+08	7.89157e+07	1.75575e+08	7.82772e+07	5.09395e+07	1.57947e+08	3.58473e+07	1.30275e+08	0	0	0	0	0	0	0	0	0	0	0	0	0	0	0	0	0	0	0	0	0	0	0	0		67	TRUE
k	8.45862e+07	2.09108e+07	1.77847e+07	5.53352e+08	5.17652e+08	1.72849e+08	7.04606e+07	1.01606e+08	3.11702e+08	9.44646e+08	1.13705e+08	3.67618e+07	0	2.1842e+08	1.76411e+08	1.73293e+08	0	0	0	0	0	0	0	0	0	0	0	0	0	0	0	0	0	0	0	0	0	0	0	0		39	TRUE
l	1.0708e+08	1.88976e+07	728378	8.66161e+06	5.66295e+07	2.66433e+08	9.80719e+06	6.02846e+07	2.14799e+08	6.0131e+07	1.93298e+08	1.30734e+08	3.26692e+07	2.13147e+08	6.90857e+07	1.29718e+08	0	0	0	0	0	0	0	0	0	0	0	0	0	0	0	0	0	0	0	0	0	0	0	0		78	TRUE
m	3.07997e+08	0	4.10836e+06	8.19366e+08	4.17421e+08	2.06397e+08	1.42037e+08	2.8556e+08	7.23867e+08	4.36718e+08	1.09187e+08	3.53592e+07	1.30881e+08	1.57796e+08	2.44387e+07	3.54113e+08	0	0	0	0	0	0	0	0	0	0	0	0	0	0	0	0	0	0	0	0	0	0	0	0		41	TRUE
n	2.42187e+08	6.6239e+07	868318	1.19875e+07	5.80087e+07	2.34073e+08	1.82041e+07	8.41565e+07	2.2796e+08	4.8144e+07	5.84678e+08	3.04668e+08	6.24639e+07	3.65459e+08	2.48989e+08	1.86259e+08	0	0	0	0	0	0	0	0	0	0	0	0	0	0	0	0	0	0	0	0	0	0	0	0		88	TRUE
o	1.35884e+08	3.25351e+07	1.87262e+06	9.5608e+06	3.75586e+07	1.135e+08	4.99409e+07	6.32519e+07	1.04129e+08	5.81086e+07	1.38227e+08	1.43267e+08	5.62307e+07	1.45726e+08	1.39755e+08	1.22403e+08	0	0	0	0	0	0	0	0	0	0	0	0	0	0	0	0	0	0	0	0	0	0	0	0		45	TRUE
p	2.25977e+08	6.13869e+07	2.28827e+06	2.69165e+07	3.7344e+07	1.36261e+08	3.73302e+07	5.04929e+07	1.27461e+08	1.51081e+07	7.00139e+08	2.95598e+08	2.29485e+08	7.06138e+08	2.53902e+08	2.01512e+08	0	0	0	0	0	0	0	0	0	0	0	0	0	0	0	0	0	0	0	0	0	0	0	0		104	TRUE
PLATE 4	LHY	CCA1	PRR9	PRR7	PRR5	TOC1	GI	LUX	ELF3	ELF4	RVE1	RVE8	PIF4	PIF5	GBSS1	CHE	0	0	0	0	0	0	0	0	0	0	0	0	0	0	0	0	0	0	0	0	0	0	0	0
a	1.15653e+08	1.501e+07	4.15676e+07	1.70361e+08	2.45617e+08	4.28951e+07	2.98799e+06	1.42079e+08	1.35108e+08	2.02414e+08	8.82441e+07	6.28772e+07	2.00929e+07	8.96635e+07	3.39607e+07	1.26189e+08	0	0	0	0	0	0	0	0	0	0	0	0	0	0	0	0	0	0	0	0	0	0	0	0		8	TRUE
b	1.33462e+08	2.96019e+07	900155	1.23309e+07	4.22903e+07	1.2665e+08	6.69729e+06	3.70926e+07	1.239e+08	4.34073e+07	1.5423e+08	8.36542e+07	5.68106e+07	1.90924e+08	2.74782e+07	1.68048e+08	0	0	0	0	0	0	0	0	0	0	0	0	0	0	0	0	0	0	0	0	0	0	0	0		75	TRUE
c	1.42855e+08	4.67447e+06	6.61262e+06	9.0889e+07	4.20082e+07	2.04177e+07	2.09386e+06	6.15798e+06	5.76174e+07	4.01108e+07	8.53171e+07	1.99766e+07	1.45092e+07	2.74347e+07	1.51643e+07	5.85708e+07	0	0	0	0	0	0	0	0	0	0	0	0	0	0	0	0	0	0	0	0	0	0	0	0		14	TRUE
d	1.14531e+08	2.82283e+07	600998	1.31694e+07	3.19637e+07	1.09589e+08	8.69903e+06	3.79109e+07	1.35502e+08	4.34488e+07	1.32741e+08	8.34532e+07	3.88826e+07	2.27434e+08	3.53021e+07	1.07563e+08	0	0	0	0	0	0	0	0	0	0	0	0	0	0	0	0	0	0	0	0	0	0	0	0		77	TRUE
e	1.08323e+08	6.12743e+06	6.46751e+06	1.08336e+08	1.08986e+08	3.3809e+07	2.7975e+06	3.78298e+07	1.09066e+08	9.48962e+07	1.25853e+08	2.57466e+07	6.45571e+06	7.18173e+07	3.81715e+07	3.39516e+07	0	0	0	0	0	0	0	0	0	0	0	0	0	0	0	0	0	0	0	0	0	0	0	0		22	TRUE
f	1.96287e+08	4.29999e+07	2.12279e+07	2.21025e+08	2.43808e+08	8.98062e+07	1.37674e+07	8.35125e+07	1.74871e+08	1.13281e+08	2.13203e+08	1.19831e+08	8.40469e+07	1.3093e+08	1.38189e+08	2.67222e+08	0	0	0	0	0	0	0	0	0	0	0	0	0	0	0	0	0	0	0	0	0	0	0	0		79	TRUE
g	1.67681e+08	3.603e+07	2.08071e+06	1.4039e+07	4.11692e+07	1.2434e+08	5.41566e+07	7.57952e+07	1.24898e+08	8.54829e+07	1.38848e+08	1.58917e+08	9.21516e+07	1.84372e+08	1.58247e+08	1.79027e+08	0	0	0	0	0	0	0	0	0	0	0	0	0	0	0	0	0	0	0	0	0	0	0	0		24	TRUE
h	2.29023e+08	4.68233e+07	447560	3.76878e+06	1.87864e+07	7.12736e+07	2.82858e+06	2.50477e+07	9.27926e+07	2.28907e+07	3.40117e+08	1.31801e+08	2.25112e+07	1.29999e+08	7.71004e+07	1.29011e+08	0	0	0	0	0	0	0	0	0	0	0	0	0	0	0	0	0	0	0	0	0	0	0	0		82	TRUE
i	1.13209e+08	3.39586e+07	6.85849e+06	3.5371e+07	6.91279e+07	1.15592e+08	8.16662e+07	6.79649e+07	8.89035e+07	8.67151e+07	8.67408e+07	9.44634e+07	1.71306e+08	3.88192e+08	1.06312e+08	1.82369e+08	0	0	0	0	0	0	0	0	0	0	0	0	0	0	0	0	0	0	0	0	0	0	0	0		44	TRUE
j	3.21516e+08	6.13025e+07	1.5145e+06	5.97277e+06	2.35593e+07	8.43101e+07	3.96091e+06	3.11639e+07	1.19196e+08	2.4445e+07	4.00758e+08	1.57204e+08	4.39622e+07	1.83532e+08	1.09072e+08	1.35539e+08	0	0	0	0	0	0	0	0	0	0	0	0	0	0	0	0	0	0	0	0	0	0	0	0		83	TRUE
k	5.49361e+07	1.61855e+07	3.35522e+06	2.98895e+07	5.90225e+07	9.94395e+07	1.01592e+08	7.15922e+07	9.13843e+07	1.25135e+08	3.91481e+07	4.18101e+07	1.09612e+08	1.71685e+08	4.05217e+07	1.16639e+08	0	0	0	0	0	0	0	0	0	0	0	0	0	0	0	0	0	0	0	0	0	0	0	0		52	TRUE
l	0	0	0	0	0	0	0	0	0	0	0	0	0	0	0	0	0	0	0	0	0	0	0	0	0	0	0	0	0	0	0	0	0	0	0	0	0	0	0	0		93	TRUE
m	2.17409e+08	1.17576e+07	3.10228e+07	1.77126e+08	1.28895e+08	5.06035e+07	1.76636e+07	7.28397e+07	1.21095e+08	1.3847e+08	1.40818e+08	8.38272e+07	5.92119e+07	1.3533e+08	9.88032e+07	2.13444e+08	0	0	0	0	0	0	0	0	0	0	0	0	0	0	0	0	0	0	0	0	0	0	0	0		54	TRUE
n	5.49167e+08	1.58452e+08	1.1771e+06	2.66287e+07	1.79982e+07	9.29915e+07	9.92659e+06	3.35388e+07	1.0106e+08	1.73587e+07	5.01451e+08	3.54032e+08	7.81141e+07	4.08449e+08	1.56764e+08	1.92616e+08	0	0	0	0	0	0	0	0	0	0	0	0	0	0	0	0	0	0	0	0	0	0	0	0		96	TRUE
o	1.66045e+08	1.23942e+07	1.44043e+08	9.13413e+07	2.1832e+08	4.62731e+07	1.58727e+06	1.03465e+08	1.19702e+08	1.71067e+08	1.21793e+08	3.68067e+07	1.31047e+07	6.10649e+07	1.78543e+08	1.93169e+08	0	0	0	0	0	0	0	0	0	0	0	0	0	0	0	0	0	0	0	0	0	0	0	0		63	TRUE
p	1.57159e+08	1.45373e+07	2.15348e+08	1.26786e+08	4.96297e+08	4.79041e+07	2.32185e+07	1.42894e+08	1.8093e+08	2.50825e+08	1.25899e+08	5.3213e+07	4.53155e+07	7.05505e+07	1.60371e+08	1.77063e+08	0	0	0	0	0	0	0	0	0	0	0	0	0	0	0	0	0	0	0	0	0	0	0	0		97	TRUE
PLATE 5	LHY	CCA1	PRR9	PRR7	PRR5	TOC1	GI	LUX	ELF3	ELF4	RVE1	RVE8	PIF4	PIF5	GBSS1	CHE	0	0	0	0	0	0	0	0	0	0	0	0	0	0	0	0	0	0	0	0	0	0	0	0
a	2.34465e+08	0	3.19547e+08	4.33748e+09	8.61672e+08	0	1.04989e+09	1.08127e+09	8.39434e+08	6.65819e+09	1.36657e+09	8.28474e+08	1.15588e+07	2.25879e+07	1.42115e+08	1.06902e+09	0	0	0	0	0	0	0	0	0	0	0	0	0	0	0	0	0	0	0	0	0	0	0	0		8	TRUE
b	7.17984e+07	2.56051e+07	6.54502e+06	5.2556e+07	1.89861e+08	2.00122e+08	2.43954e+07	6.82235e+07	1.23269e+08	8.17102e+07	1.24346e+08	4.78787e+07	3.81998e+07	1.29347e+08	4.7573e+07	1.86285e+08	0	0	0	0	0	0	0	0	0	0	0	0	0	0	0	0	0	0	0	0	0	0	0	0		75	TRUE
c	9.66654e+16	0	2.79105e+20	2.66603e+09	0	2.44734e+18	1.88054e+14	1.42936e+09	1.84922e+12	2.36923e+07	8.68675e+17	0	0	0	8181669303005910	1.24624e+13	0	0	0	0	0	0	0	0	0	0	0	0	0	0	0	0	0	0	0	0	0	0	0	0		14	TRUE
d	5.57326e+07	1.9531e+07	6.32069e+06	5.0082e+07	1.20299e+08	2.08611e+08	2.48286e+07	4.34122e+07	5.33967e+07	4.10902e+07	3.94228e+07	3.3955e+07	1.16139e+07	1.04069e+08	3.82999e+07	1.31984e+08	0	0	0	0	0	0	0	0	0	0	0	0	0	0	0	0	0	0	0	0	0	0	0	0		77	TRUE
e	4.30482e+07	1.38125e+07	2.35166e+08	1.73154e+09	5.17101e+08	0	1.96651e+08	3.12931e+08	3.8188e+08	2.07639e+09	2.87197e+08	1.28304e+08		0	2.79019e+07	3.10577e+08	0	0	0	0	0	0	0	0	0	0		0	0	0	0	0	0	0	0	0	0	0	0	0		22	TRUE
f	4.55016e+08	0	3.56426e+07	1.93895e+09	1.18788e+08	4.52782e+07	8.08314e+07	1.64059e+08	1.34004e+07	1.65178e+09	5.29675e+06	2.71941e+07	170512	1.0883e+08	1.93894e+07	0	0	0	0	0	0	0	0	0	0	0	0	0	0	0	0	0	0	0	0	0	0	0	0	0		79	TRUE
g	9.17175e+07	3.38583e+07	2.05807e+07	7.8072e+07	2.46467e+08	2.19759e+08	8.95802e+07	9.08754e+07	8.30536e+07	9.37489e+07	6.52201e+07	6.06257e+07	4.98787e+07	8.35617e+07	1.66275e+08	2.56173e+08	0	0	0	0	0	0	0	0	0	0	0	0	0	0	0	0	0	0	0	0	0	0	0	0		24	TRUE
h	5.40436e+07	2.06098e+07	143563	1.10053e+07	5.85085e+07	6.55567e+07	3.01769e+06	1.37181e+07	3.7683e+07	1.12193e+07	6.84819e+07	2.67103e+07	2.57806e+06	3.22114e+07	3.94634e+07	7.00122e+07	0	0	0	0	0	0	0	0	0	0	0	0	0	0	0	0	0	0	0	0	0	0	0	0		82	TRUE
i	1.00075e+08	4.49691e+07	2.01404e+07	9.3251e+07	3.15115e+08	2.13907e+08	1.55443e+08	1.14515e+08	9.19501e+07	8.49243e+07	7.28766e+07	5.14606e+07	7.15659e+07	1.64519e+08	1.50843e+08	3.27054e+08	0	0	0	0	0	0	0	0	0	0	0	0	0	0	0	0	0	0	0	0	0	0	0	0		44	TRUE
j	1.73942e+08	2.99391e+07	1.15384e+06	2.41864e+07	1.31504e+08	2.25482e+08	6.08427e+06	3.6749e+07	8.65545e+07	3.05643e+07	2.10459e+08	7.11923e+07	1.27322e+07	1.2063e+08	1.23519e+08	2.46499e+08	0	0	0	0	0	0	0	0	0	0	0	0	0	0	0	0	0	0	0	0	0	0	0	0		83	TRUE
k	5.03478e+07	2.30742e+07	1.43874e+07	9.21167e+07	3.15929e+08	2.25279e+08	1.37485e+08	9.40582e+07	7.87119e+07	1.04967e+08	4.24097e+07	3.51456e+07	5.24914e+07	1.02002e+08	7.01013e+07	2.09794e+08	0	0	0	0	0		0	0	0	0	0	0	0	0	0	0	0	0	0	0	0	0	0	0		52	TRUE
l	0	0	0	0	0	0	0	0	0	0	0	0	0	0	0	0	0	0	0	0	0	0	0	0	0	0	0	0	0	0	0	0	0	0	0	0	0	0	0	0		93	TRUE
m	1.38806e+09	0	3.83208e+08	8.82826e+09	9.38168e+08	1.00339e+09	3.67025e+08	1.00198e+09	2.78486e+09	1.01918e+10	9.75166e+08	0	0	0	2.28393e+08	4.63138e+08	0	0	0	0	0	0	0	0	0	0	0	0	0	0	0	0	0	0	0	0	0	0	0	0		54	TRUE
n	2.18417e+08	7.16974e+07	1.11694e+07	7.25242e+07	1.33907e+08	2.87117e+08	4.59423e+07	1.13209e+08	2.49029e+08	8.02786e+07	4.56048e+08	1.47797e+08	9.6607e+07	3.30611e+08	2.06681e+08	2.93257e+08	0	0	0	0	0	0	0	0	0	0	0	0	0	0	0	0	0	0	0	0	0	0	0	0		96	TRUE
o	1.17638e+09	0	1.85565e+08	2.29399e+09	1.12182e+09	1.12115e+09	3.95818e+08	3.6152e+08	5.95716e+08	1.95864e+09	8.13353e+08	4.41442e+08	0	0	7.11579e+08	6.86086e+08	0	0	0	0	0	0	0	0	0	0	0	0	0	0	0	0	0	0	0	0	0	0	0	0		63	TRUE
p	3.557e+08	2.03246e+08	8.10766e+08	2.90608e+09	1.30806e+09	5.59096e+08	5.47807e+08	1.68331e+09	3.80702e+08	2.05582e+09	2.23768e+08	4.84569e+08	4.0328e+07	0	3.8189e+08	5.62222e+08	0	0	0	0	0	0	0	0	0	0	0	0	0	0	0	0	0	0	0	0	0	0	0	0		97	TRUE
PLATE 6	LHY	CCA1	PRR9	PRR7	PRR5	TOC1	GI	LUX	ELF3	ELF4	RVE1	RVE8	PIF4	PIF5	GBSS1	CHE	0	0	0	0	0	0	0	0	0	0	0	0	0	0	0	0	0	0	0	0	0	0	0	0
a	5.50882e+08	0	3.04585e+08	1.27999e+09	1.29101e+09	3.96121e+08	3.19761e+08	1.10643e+09	5.15401e+08	1.30055e+09	3.78396e+08	5.12768e+08	1.43794e+08	0	3.11903e+08	5.51699e+08	0	0	0	0	0	0	0	0	0	0	0	0	0	0	0	0	0	0	0	0	0	0	0	0		8	TRUE
b	1.53104e+08	3.20568e+07	2.9215e+06	2.16787e+07	1.80993e+08	4.1172e+08	2.90291e+07	1.19039e+08	3.34612e+08	1.34916e+08	3.63963e+08	1.85702e+08	9.93144e+07	3.25778e+08	5.68117e+07	2.70217e+08	0	0	0	0	0	0	0	0	0	0	0	0	0	0	0	0	0	0	0	0	0	0	0	0		75	TRUE
c	7.54552e+07	0	1.19211e+08	8.52069e+08		2.01216e+08	4.17467e+07	2.54638e+08	7.37308e+08	8.16702e+08	5.6467e+08	4.19656e+08	1.63287e+08	1.18305e+08	1.50099e+08	2.83076e+08	0	0	0	0	0	0	0	0	0	0	0	0	0	0	0	0	0	0	0	0	0	0	0	0		14	TRUE
d	1.982e+07	1.48731e+07	939672	2.19482e+07	1.53712e+08	4.74238e+08	3.57163e+07	1.09447e+08	3.55857e+08	1.26773e+08	2.64912e+08	1.68195e+08	7.42965e+07	3.09206e+08	5.38561e+07	1.55835e+08	0	0	0	0	0	0	0	0	0	0	0	0	0	0	0	0	0	0	0	0	0	0	0	0		77	TRUE
e	2.36997e+08	3.3133e+07	6.41093e+07	6.2959e+08	8.09057e+08	2.73483e+08	2.06136e+08	4.68537e+08	5.68298e+08	1.51468e+09	5.95418e+06	1.71469e+08	4.54703e+07	4.08809e+08	1.7885e+08	1.14026e+08	0	0	0	0	0	0	0	0	0	0	0	0	0	0	0	0	0	0	0	0	0	0	0	0		22	TRUE
f	2.15871e+08	3.42574e+06	2.47812e+07	7.88268e+08	2.99388e+08	4.90622e+07	7.5524e+07	1.66013e+08	9.37443e+07	6.46046e+08	2.13636e+08	1.13722e+08	0	0	3.23522e+07	1.20943e+08	0	0	0	0	0	0	0	0	0	0	0	0	0	0	0	0	0	0	0	0	0	0	0	0		79	TRUE
g	1.03846e+08	2.89023e+07	5.46323e+06	3.12772e+07	2.17724e+08	4.73838e+08	1.72109e+08	2.80396e+08	3.54689e+08	2.46549e+08	2.76559e+08	2.89728e+08	1.51434e+08	2.37094e+08	2.24353e+08	2.71874e+08	0	0	0	0	0	0	0	0	0	0	0	0	0	0	0	0	0	0	0	0	0	0	0	0		24	TRUE
h	1.37745e+08	3.34074e+07	1.22425e+06	9.87325e+06	1.10637e+08	3.5238e+08	1.67835e+07	1.21566e+08	3.10082e+08	7.39834e+07	7.47116e+08	2.9179e+08	4.35144e+07	2.10538e+08	1.29269e+08	1.70682e+08	0	0	0	0	0	0	0	0	0	0	0	0	0	0	0	0	0	0	0	0	0	0	0	0		82	TRUE
i	7.55358e+07	2.16707e+07	5.74795e+06	4.64569e+07	3.1292e+08	3.62738e+08	3.03044e+08	2.21905e+08	2.41605e+08	1.68582e+08	1.65839e+08	1.2992e+08	1.80099e+08	2.88049e+08	1.0862e+08	2.13487e+08	0	0	0	0	0	0	0	0	0	0	0	0	0	0	0	0	0	0	0	0	0	0	0	0		44	TRUE
j	2.01655e+08	3.89868e+07	1.80643e+06	1.15746e+07	1.33468e+08	4.1269e+08	2.05313e+07	1.1628e+08	3.45446e+08	7.01384e+07	7.36649e+08	2.70576e+08	6.3069e+07	2.32618e+08	1.27148e+08	1.75863e+08	0	0	0	0	0	0	0	0	0	0	0	0	0	0	0	0	0	0	0	0	0	0	0	0		83	TRUE
k	5.15376e+07	1.62655e+07	5.58222e+06	4.61722e+07	2.97844e+08	4.56722e+08	3.36056e+08	2.06391e+08	2.40196e+08	2.3931e+08	8.705e+07	8.16713e+07	1.50081e+08	2.09386e+08	6.06393e+07	4.96154e+07	0	0	0	0	0	0	0	0	0	0	0	0	0	0	0	0	0	0	0	0	0	0	0	0		52	TRUE
l	0	0	0	0	0	0	0	0	0	0	0	0	0	0	0	0	0	0	0	0	0	0	0	0	0	0	0	0	0	0	0	0	0	0	0	0	0	0	0	0		93	TRUE
m	2.92334e+08	5.78111e+07	2.50994e+07	5.15289e+08	1.84879e+08	1.67021e+08	0	1.20962e+08	3.56384e+08	5.13724e+08	1.53177e+08	1.02887e+08	0	3.62104e+08	1.72454e+08	1.47864e+08	0	0	0	0	0	0	0	0	0	0	0	0	0	0	0	0	0	0	0	0	0	0	0	0		54	TRUE
n	3.57431e+08	5.06755e+07	1.55264e+06	2.24769e+07	5.79589e+07	0	2.58101e+07	8.67409e+07	2.79386e+08	4.5264e+07	8.29617e+08	4.29461e+08	1.49305e+08	6.14681e+08	2.24781e+08	2.72657e+08	0	0	0	0	0	0	0	0	0	0	0	0	0	0	0	0	0	0	0	0	0	0	0	0		96	TRUE
o	2.28648e+08	0	1.40304e+08	5.57138e+08	1.11774e+09	2.41709e+08	1.90821e+07	4.8004e+08	6.28569e+08	5.32558e+08	4.28195e+08	1.91045e+08	5.76805e+07	9.37803e+07	3.06465e+08	1.91804e+08	0	0	0	0	0	0	0	0	0	0	0	0	0	0	0	0	0	0	0	0	0	0	0	0		63	TRUE
p	8.09742e+07	0	3.99854e+07	2.08892e+09	2.17406e+09	2.56349e+08	1.09228e+06	3.13197e+08	4.31748e+06	1.29095e+09	4.47688e+08	1.43146e+08	272591	2.86752e+07	3.5836e+07	3.4949e+08	0	0	0	0	0	0	0	0	0	0	0	0	0	0	0	0	0	0	0	0	0	0	0	0		97	TRUE
PLATE 7	LHY	CCA1	PRR9	PRR7	PRR5	TOC1	GI	LUX	ELF3	ELF4	RVE1	RVE8	PIF4	PIF5	GBSS1	CHE	0	0	0	0	0	0	0	0	0	0	0	0	0	0	0	0	0	0	0	0	0	0	0	0
a	6.67732e+07	1.46113e+07	4.18431e+06	4.78896e+07	3.93033e+07	9.70736e+07	5.17307e+07	5.04456e+07	0	1.0002e+08	2.49033e+07	3.09481e+07	9.35913e+07	1.10006e+08	2.68922e+07	1.75355e+08	0	0	0	0	0	0	0	0	0	0	0	0	0	0	0	0	0	0	0	0	0	0	0	0		5	TRUE
b	9.52313e+07	1.85942e+07	2.24311e+06	4.42542e+07	9.76269e+06	4.1585e+07	2.76727e+07	2.73844e+07	4.62196e+07	2.31022e+07	2.99544e+07	2.97284e+07	2.3842e+07	1.35563e+08	1.46731e+07	5.01853e+07	0	0	0	0	0	0	0	0	0	0	0	0	0	0	0	0	0	0	0	0	0	0	0	0		53	TRUE
c	1.78275e+08	3.84643e+07	5.31681e+07	1.03422e+08	7.37814e+07	4.04524e+07	6.19764e+06	2.26215e+07	9.65799e+07	1.1654e+08	9.06527e+07	4.98122e+07	3.49599e+06	5.75249e+07	8.95661e+07	9.85504e+07	0	0	0	0	0	0	0	0	0	0	0	0	0	0	0	0	0	0	0	0	0	0	0	0		12	TRUE
d	8.49905e+07	1.20432e+07	1.89368e+06	1.7535e+07	2.3942e+07	5.30224e+07	1.03976e+07	1.98207e+07	9.11417e+07	3.98632e+07	4.98629e+07	4.07503e+07	3.2314e+07	8.41091e+07	3.73005e+07	1.32747e+08	0	0	0	0	0	0	0	0	0	0	0	0	0	0	0	0	0	0	0	0	0	0	0	0		57	TRUE
e	1.11082e+08	1.42592e+07	5.84885e+06	5.46287e+07	3.92913e+07	8.61352e+07	5.92096e+07	5.41157e+07	7.85331e+07	8.80583e+07	4.68209e+07	4.64468e+07	1.17387e+08	1.72835e+08	8.2457e+07	2.22881e+08	0	0	0	0	0	0	0	0	0	0	0	0	0	0	0	0	0	0	0	0	0	0	0	0		18	TRUE
f	8.64122e+07	1.19143e+07	7.51524e+07	4.50802e+07	5.05358e+07	2.03802e+07	1.74291e+06	4.11804e+07	5.69828e+07	9.15858e+07	9.44578e+07	1.33562e+07	7.83033e+06	8.6528e+07	7.69381e+07	1.15561e+08	0	0	0	0	0	0	0	0	0	0	0	0	0	0	0	0	0	0	0	0	0	0	0	0		59	TRUE
g	4.10014e+08	8.25691e+07	3.62165e+06	2.49695e+07	1.92525e+07	6.57281e+07	2.96027e+07	4.85383e+07	8.65927e+07	4.94143e+07	1.07812e+08	1.45896e+08	5.31981e+07	1.88415e+08	3.01431e+08	2.05697e+08	0	0	0	0	0	0	0	0	0	0	0	0	0	0	0	0	0	0	0	0	0	0	0	0		23	TRUE
h	3.19291e+08	6.33006e+07	344119	1.41423e+07	1.7055e+07	5.28108e+07	2.28027e+06	1.96874e+07	7.27449e+07	2.27959e+07	1.61596e+08	7.37081e+07	2.72127e+07	1.26618e+08	5.41419e+07	1.25428e+08	0	0	0	0	0	0	0	0	0	0	0	0	0	0	0	0	0	0	0	0	0	0	0	0		73	TRUE
i	1.84223e+08	1.52429e+07	1.65678e+08	7.60334e+07	2.02146e+08	4.68706e+07	6.58645e+06	1.15716e+08	1.31589e+08	2.33963e+08	1.73954e+08	2.66457e+07	3.8874e+06	1.73922e+08	1.53322e+08	2.17879e+08	0	0	0	0	0	0	0	0	0	0	0	0	0	0	0	0	0	0	0	0	0	0	0	0		25	TRUE
j	4.36849e+08	1.12734e+08	1.73135e+06	2.2907e+07	1.16966e+07	4.38837e+07	3.43165e+06	1.79721e+07	7.69899e+07	8.05519e+06	3.56883e+08	1.3063e+08	3.30812e+07	2.31248e+08	1.04243e+08	1.27559e+08	0	0	0	0	0	0	0	0	0	0	0	0	0	0	0	0	0	0	0	0	0	0	0	0		89	TRUE
k	3.19268e+08	7.52434e+07	4.87526e+06	3.06388e+07	2.19067e+07	6.38845e+07	1.93318e+07	5.79289e+07	8.78495e+07	6.54736e+07	1.23334e+08	1.23012e+08	5.70052e+07	1.54471e+08	2.62592e+08	2.31609e+08	0	0	0	0	0	0	0	0	0	0	0	0		0	0	0	0	0	0	0	0	0	0	0		26	TRUE
l	5.64267e+08	1.57914e+08	2.13316e+06	3.25671e+07	5.96238e+06	2.87978e+07	4.65589e+06	1.27607e+07	4.85437e+07	6.72115e+06	3.82455e+08	3.89852e+07	7.6262e+07	3.53612e+08	1.45579e+08	1.3715e+08	0	0	0	0	0	0	0	0	0	0	0	0	0	0	0	0	0	0	0	0	0	0	0	0		94	TRUE
m	2.97523e+08	7.19348e+07	5.4628e+06	3.00157e+07	1.78559e+07	4.72478e+07	2.45901e+07	3.61608e+07	6.32763e+07	4.48383e+07	9.41815e+07	1.07228e+08	5.70187e+07	1.73726e+08	2.15685e+08	1.83009e+08	0	0	0	0	0	0	0	0	0	0	0	0	0	0	0	0	0	0	0	0	0	0	0	0		30	TRUE
n	6.7468e+08	2.11274e+08	2.2163e+06	3.90385e+07	8.21236e+06	4.67382e+07	5.49038e+06	1.82662e+07	7.69681e+07	1.08248e+07	3.41099e+08	1.93075e+08	7.40599e+07	4.29488e+08	1.9075e+08	1.60066e+08	0	0	0	0	0	0	0	0	0	0	0	0	0	0	0	0	0	0	0	0	0	0	0	0		95	TRUE
o	3.9095e+08	1.15641e+08	1.33833e+07	7.1286e+07	2.21657e+07	4.02457e+07	3.78359e+07	2.76378e+07	6.3037e+07	3.61885e+07	1.17055e+08	1.37472e+08	1.00814e+08	3.08002e+08	2.59757e+08	2.09168e+08	0	0	0	0	0	0	0	0	0	0	0	0	0	0	0	0	0	0	0	0	0	0	0	0		40	TRUE
p	2.18969e+08	2.37927e+07	2.45801e+08	3.635e+08	3.62685e+08	7.07707e+07	3.73837e+07	2.35809e+08	1.79924e+08	2.56236e+08	1.54045e+08	4.50319e+07	6.84873e+07	8.72086e+07	1.7838e+08	2.55115e+08	0	0	0	0	0	0	0	0	0	0	0	0	0	0	0	0	0	0	0	0	0	0	0	0		103	TRUE
PLATE 8	LHY	CCA1	PRR9	PRR7	PRR5	TOC1	GI	LUX	ELF3	ELF4	RVE1	RVE8	PIF4	PIF5	GBSS1	CHE	0	0	0	0	0	0	0	0	0	0	0	0	0	0	0	0	0	0	0	0	0	0	0	0
a	6.75327e+07	1.48311e+07	4.12784e+06	5.02466e+07	4.3556e+07	1.03968e+08	6.08851e+07	7.00991e+07	8.60604e+07	1.06553e+08	2.5988e+07	3.22088e+07	8.56942e+07	1.14231e+08	2.69324e+07	1.67498e+08	0	0	0	0	0	0	0	0	0	0	0	0	0	0	0	0	0	0	0	0	0	0	0	0		5	TRUE
b	1.15338e+08	2.44686e+07	3.91715e+06	5.26767e+07	1.13799e+07	5.35843e+07	3.56796e+07	3.07709e+07	5.88415e+07	3.02941e+07	2.94122e+07	3.8102e+07	2.93187e+07	1.50972e+08	1.91268e+07	6.22689e+07	0	0	0	0	0	0	0	0	0	0	0	0	0	0	0	0	0	0	0	0	0	0	0	0		53	TRUE
c	1.78356e+08	4.31668e+07	4.89185e+07	8.50778e+07	6.84429e+07	4.90258e+07	1.2307e+07	7.1355e+07	1.20867e+08	9.07663e+07	9.16411e+07	4.50948e+07	2.56435e+07	1.09571e+08	3.27847e+07	1.38614e+08	0	0	0	0	0	0	0	0	0	0	0	0	0	0	0	0	0	0	0	0	0	0	0	0		12	TRUE
d	9.1935e+07	1.35118e+07	2.28336e+06	2.04815e+07	2.83353e+07	3.49438e+07	1.08498e+07	2.27008e+07	9.61093e+07	4.17513e+07	5.0537e+07	4.24686e+07	3.27901e+07	8.57293e+07	4.27131e+07	1.41944e+08	0	0	0	0	0	0	0	0	0	0	0	0	0	0	0	0	0	0	0	0	0	0	0	0		57	TRUE
e	1.22343e+08	2.85295e+07	5.92021e+06	5.99372e+07	4.28174e+07	9.66286e+07	6.71442e+07	5.96402e+07	8.49414e+07	9.05358e+07	5.00554e+07	4.81991e+07	1.17669e+08	1.48559e+08	8.27624e+07	2.04341e+08	0	0	0	0	0	0	0	0	0	0	0	0	0	0	0	0	0	0	0	0	0	0	0	0		18	TRUE
f	2.7693e+08	2.91287e+07	1.78152e+08	1.3977e+08	1.65051e+08	6.40968e+07	1.72245e+07	1.29241e+08	1.68419e+08	2.21447e+08	2.42062e+08	6.9147e+07	2.85559e+07	5.23948e+07	1.1023e+08	1.7979e+08	0	0	0	0	0	0	0	0	0	0	0	0	0	0	0	0	0	0	0	0	0	0	0	0		59	TRUE
g	4.18978e+08	9.45661e+07	4.61122e+06	2.75799e+07	2.20579e+07	7.53036e+07	2.82558e+07	5.31349e+07	9.04929e+07	5.57219e+07	1.13753e+08	1.58698e+08	5.41076e+07	1.8727e+08	2.83776e+08	2.07517e+08	0	0	0	0	0	0	0	0	0	0	0	0	0	0	0	0	0	0	0	0	0	0	0	0		23	TRUE
h	2.96473e+08	6.05914e+07	402274	1.40152e+07	1.77626e+07	5.87748e+07	2.98829e+06	1.95695e+07	7.14771e+07	2.2612e+07	1.54693e+08	7.28407e+07	2.36939e+07	1.28185e+08	5.27318e+07	1.20581e+08	0	0	0	0	0	0	0	0	0	0	0	0	0	0	0	0	0	0	0	0	0	0	0	0		73	TRUE
i	1.50475e+08	2.14982e+07	2.2919e+08	9.39111e+07	1.55318e+08	5.51656e+07	8.41125e+06	1.08627e+08	1.47986e+08	1.62411e+08	1.92976e+08	2.96725e+07	2.23671e+07	5.75359e+07	2.20212e+08	1.5414e+08	0	0	0	0	0	0	0	0	0	0	0	0	0	0	0	0	0	0	0	0	0	0	0	0		25	TRUE
j	4.19871e+08	1.01978e+08	1.16149e+06	1.99177e+07	1.03803e+07	3.97307e+07	3.161e+06	1.67871e+07	6.55408e+07	7.61687e+06	3.54594e+08	1.12294e+08	2.98433e+07	2.11773e+08	7.83304e+07	1.13677e+08	0	0	0	0	0	0	0	0	0	0	0	0	0	0	0	0	0	0	0	0	0	0	0	0		89	TRUE
k	3.3765e+08	8.27231e+07	4.60016e+06	3.24188e+07	2.39632e+07	7.12659e+07	2.63981e+07	5.14442e+07	9.41659e+07	8.68154e+07	1.32088e+08	1.33151e+08	5.67722e+07	1.62963e+08	2.63793e+08	2.58076e+08	0	0	0	0	0	0	0	0	0	0	0	0	0	0	0	0	0	0	0	0	0	0	0	0		26	TRUE
l	6.23614e+08	1.64421e+08	2.20655e+06	3.5281e+07	5.86538e+06	3.405e+07	4.45228e+06	1.25114e+07	5.12736e+07	6.50244e+06	3.11046e+08	1.31703e+08	6.99442e+07	3.92821e+08	1.72148e+08	1.46124e+08	0	0	0	0	0	0	0	0	0	0	0	0	0	0	0	0	0	0	0	0	0	0	0	0		94	TRUE
m	3.24404e+08	7.95078e+07	5.88595e+06	3.40244e+07	1.99254e+07	5.77335e+07	2.76554e+07	4.14966e+07	7.23168e+07	5.03835e+07	1.02442e+08	1.08899e+08	5.65055e+07	1.80355e+08	2.43894e+08	2.06862e+08	0	0	0	0	0	0	0	0	0	0	0	0	0	0	0	0	0	0	0	0	0	0	0	0		30	TRUE
n	6.48745e+08	1.76169e+08	1.49468e+06	2.91587e+07	6.36963e+06	3.98707e+07	3.95224e+06	1.54063e+07	5.48131e+07	7.63928e+06	3.25881e+08	1.41375e+08	6.45679e+07	4.11448e+08	1.70723e+08	1.419e+08	0	0	0	0	0	0	0	0	0	0	0	0	0	0	0	0	0	0	0	0	0	0	0	0		95	TRUE
o	4.16352e+08	1.28994e+08	1.35352e+07	7.36663e+07	2.16541e+07	4.55462e+07	3.41283e+07	2.96327e+07	5.98915e+07	3.47032e+07	1.10266e+08	1.39376e+08	7.46732e+07	3.09534e+08	2.77923e+08	2.04147e+08	0	0	0	0	0	0	0	0	0	0	0	0	0	0	0	0	0	0	0	0	0	0	0	0		40	TRUE
p	1.56859e+08	1.72576e+07	1.67386e+08	2.91538e+08	3.16201e+08	1.35034e+07	1.66354e+07	2.05293e+08	1.16219e+08	3.01425e+08	1.15788e+08	1.70156e+07	1.24528e+07	1.07078e+08	9.15948e+07	2.9438e+08	0	0	0	0	0	0	0	0	0	0	0	0	0	0	0	0	0	0	0	0	0	0	0	0		103	TRUE
PLATE 9	LHY	CCA1	PRR9	PRR7	PRR5	TOC1	GI	LUX	ELF3	ELF4	RVE1	RVE8	PIF4	PIF5	GBSS1	CHE	0	0	0	0	0	0	0	0	0	0	0	0	0	0	0	0	0	0	0	0	0	0	0	0
a	5.7433e+07	1.34597e+07	4.07908e+06	4.97819e+07	4.51702e+07	1.00017e+08	5.7395e+07	6.65203e+07	8.69045e+07	9.604e+07	2.48398e+07	2.91463e+07	8.52476e+07	1.0494e+08	2.57346e+07	1.69076e+08	0	0	0	0	0	0	0	0	0	0	0	0	0	0	0	0	0	0	0	0	0	0	0	0		5	TRUE
b	9.89525e+07	1.65971e+07	2.07347e+06	4.22052e+07	9.09826e+06	4.43698e+07	2.62336e+07	2.14145e+07	4.85397e+07	2.3676e+07	2.58073e+07	2.80089e+07	2.21078e+07	1.31012e+08	1.42354e+07	5.01852e+07	0	0	0	0	0	0	0	0	0	0	0	0	0	0	0	0	0	0	0	0	0	0	0	0		53	TRUE
c	1.48714e+08	1.00423e+07	3.38563e+07	6.64166e+07	4.26167e+07	2.5522e+07	9.0828e+06	4.99726e+07	8.74697e+07	9.07193e+07	6.312e+07	2.63565e+07	8.82655e+06	5.34856e+07	6.79898e+07	9.85e+07	0	0	0	0	0	0	0	0	0	0	0	0	0	0	0	0	0	0	0	0	0	0	0	0		12	TRUE
d	8.76128e+07	1.25021e+07	1.9559e+06	1.8436e+07	2.76808e+07	6.04164e+07	1.00795e+07	2.2179e+07	9.04758e+07	3.95142e+07	4.94562e+07	4.17366e+07	3.22304e+07	8.33905e+07	3.56983e+07	1.33535e+08	0	0	0	0	0	0	0	0	0	0	0	0	0	0	0	0	0	0	0	0	0	0	0	0		57	TRUE
e	1.14016e+08	2.7525e+07	5.99592e+06	5.97115e+07	4.36016e+07	9.57553e+07	6.81048e+07	6.32028e+07	8.72726e+07	9.75032e+07	4.99274e+07	5.0031e+07	1.13096e+08	1.67383e+08	9.2627e+07	2.3569e+08	0	0	0	0	0	0	0	0	0	0	0	0	0	0	0	0	0	0	0	0	0	0	0	0		18	TRUE
f	2.2785e+08	2.83407e+07	1.26126e+08	1.00072e+08	1.12245e+08	6.46014e+07	2.64546e+06	1.09605e+08	1.38641e+08	1.99565e+08	1.03684e+08	4.68018e+07	3.85272e+07	1.00338e+08	1.59667e+08	1.55731e+08	0	0	0	0	0	0	0	0	0	0	0	0	0	0	0	0	0	0	0	0	0	0	0	0		59	TRUE
g	3.66059e+08	8.14083e+07	4.05832e+06	1.91299e+07	1.95051e+07	6.90669e+07	2.83994e+07	5.20383e+07	8.42696e+07	4.99838e+07	1.01529e+08	1.47048e+08	4.76623e+07	1.70702e+08	2.76271e+08	1.91721e+08	0	0	0	0	0	0	0	0	0	0	0	0	0	0	0	0	0	0	0	0	0	0	0	0		23	TRUE
h	3.05238e+08	5.88341e+07	509021	1.45212e+07	1.83696e+07	5.45706e+07	2.981e+06	2.09953e+07	7.02261e+07	2.17331e+07	1.55371e+08	7.11839e+07	2.14139e+07	1.30952e+08	5.42422e+07	1.26218e+08	0	0	0	0	0	0	0	0	0	0	0	0	0	0	0	0	0	0	0	0	0	0	0	0		73	TRUE
i	2.86516e+08	4.4149e+07	2.37463e+08	1.11201e+08	1.90357e+08	6.24301e+07	1.23645e+07	1.84165e+08	2.2464e+08	3.53018e+08	2.30371e+08	6.60341e+07	2.08919e+07	1.3016e+08	2.39142e+08	3.03299e+08	0	0		0	0	0	0	0	0	0	0	0	0	0	0	0	0	0	0	0	0	0	0	0		25	TRUE
j	4.00109e+08	1.03108e+08	1.4649e+06	1.88569e+07	1.02243e+07	4.14913e+07	3.35276e+06	1.55685e+07	6.81726e+07	7.42267e+06	3.47451e+08	1.23855e+08	2.9468e+07	2.1103e+08	8.59723e+07	1.15128e+08	0	0	0	0	0	0	0	0	0	0	0	0	0	0	0	0	0	0	0	0	0	0	0	0		89	TRUE
k	3.06519e+08	6.73845e+07	3.29648e+06	2.36597e+07	1.83327e+07	6.19893e+07	2.29771e+07	5.15026e+07	7.9656e+07	7.79479e+07	1.08942e+08	1.1042e+08	5.13306e+07	1.49188e+08	2.43045e+08	2.0666e+08	0	0	0	0	0	0	0	0	0	0	0	0	0	0	0	0	0	0	0	0	0	0	0	0		26	TRUE
l	6.37244e+08	1.59137e+08	1.69395e+06	3.50627e+07	5.99712e+06	3.17747e+07	3.61666e+06	1.2058e+07	4.76019e+07	5.74882e+06	2.69348e+08	1.17304e+08	6.24576e+07	3.59489e+08	1.91097e+08	1.51643e+08	0	0	0	0	0	0	0	0	0	0	0	0	0	0	0	0	0	0	0	0	0	0	0	0		94	TRUE
m	2.74064e+08	7.27136e+07	5.13433e+06	2.79926e+07	1.78594e+07	4.79056e+07	2.3199e+07	3.79678e+07	6.60924e+07	4.3309e+07	8.9695e+07	9.83354e+07	5.42354e+07	1.55987e+08	2.1198e+08	1.68275e+08	0	0	0	0	0	0	0	0	0	0	0	0	0	0	0	0	0	0	0	0	0	0	0	0		30	TRUE
n	6.15874e+08	1.71156e+08	1.79012e+06	3.34809e+07	7.95388e+06	4.28268e+07	5.08072e+06	1.70764e+07	4.26841e+07	8.33467e+06	3.18207e+08	1.75622e+08	6.99693e+07	4.02264e+08	1.87376e+08	1.50198e+08	0	0	0	0	0	0	0	0	0	0	0	0	0	0	0	0	0	0	0	0	0	0	0	0		95	TRUE
o	3.61036e+08	1.09558e+08	1.29913e+07	6.84502e+07	2.05456e+07	4.27595e+07	3.3167e+07	3.23791e+07	5.64952e+07	3.22673e+07	1.03147e+08	1.22849e+08	8.95111e+07	2.72858e+08	2.73592e+08	1.95649e+08	0	0	0	0	0	0	0	0	0	0	0	0	0	0	0	0	0	0	0	0	0	0	0	0		40	TRUE
p	1.33892e+08	3.94807e+06	1.61679e+08	2.57432e+08	7.68983e+08	2.17163e+07	2.32859e+07	6.23283e+07	1.12031e+08	5.35336e+08	1.55643e+08	4.43769e+07	7.63141e+06	6.28185e+07	7.17079e+07	1.21959e+08	0	0	0	0	0	0	0	0	0	0	0	0	0	0	0	0	0	0	0	0	0	0	0	0		103	TRUE
PLATE 10	LHY	CCA1	PRR9	PRR7	PRR5	TOC1	GI	LUX	ELF3	ELF4	RVE1	RVE8	PIF4	PIF5	GBSS1	CHE	0	0	0	0	0	0	0	0	0	0	0	0	0	0	0	0	0	0	0	0	0	0	0	0
a	2.30528e+08	4.90478e+07	5.38121e+06	4.92397e+07	3.36434e+07	8.72726e+07	4.60471e+07	6.03375e+07	8.34583e+07	8.69084e+07	5.82542e+07	7.62303e+07	6.71176e+07	1.45631e+08	1.37597e+08	1.8284e+08	0	0	0	0	0	0	0	0	0	0	0	0	0	0	0	0	0	0	0	0	0	0	0			7	TRUE
b	1.11596e+08	3.30838e+07	3.6192e+06	3.71881e+07	2.32798e+07	5.57962e+07	4.11707e+07	3.253e+07	5.28417e+07	4.61532e+07	4.8206e+07	4.14866e+07	4.19206e+07	1.08965e+08	5.29339e+07	8.25019e+07	0	0	0	0	0	0	0	0	0	0	0	0	0	0	0	0	0	0	0	0	0	0	0	0		49	TRUE
c	1.05702e+08	2.6096e+07	4.89868e+06	3.99645e+07	3.60567e+07	8.89725e+07	5.65598e+07	5.02584e+07	7.8731e+07	6.53207e+07	5.09356e+07	5.11618e+07	9.09252e+07	1.51053e+08	6.01305e+07	1.62328e+08	0	0	0	0	0	0	0	0	0	0	0	0	0	0	0	0	0	0	0	0	0	0	0	0		9	TRUE
d	1.71446e+08	3.84388e+07	388877	3.63075e+07	4.42866e+07	6.7435e+07	1.04818e+07	2.89039e+07	7.47599e+07	4.02818e+07	6.88959e+07	5.56096e+07	4.44944e+07	1.57991e+08	6.05879e+07	1.63566e+08	0	0	0	0	0	0	0	0	0	0	0	0	0	0	0	0	0	0	0	0	0	0	0	0		60	TRUE
e	1.40144e+08	3.09192e+07	4.97724e+06	4.75126e+07	3.77398e+07	9.89399e+07	4.7446e+07	6.62246e+07	9.41721e+07	7.99539e+07	5.79428e+07	6.03937e+07	8.39834e+07	1.54143e+08	8.69045e+07	1.93995e+08	0	0	0	0	0	0	0	0	0	0	0	0	0	0	0	0	0	0	0	0	0	0	0	0		15	TRUE
f	2.06465e+08	3.79566e+07	429823	4.15322e+07	4.04784e+07	1.2408e+08	8.88546e+06	3.72531e+07	1.26171e+08	4.6236e+07	7.47668e+07	5.67864e+07	3.56407e+07	2.83781e+08	2.00697e+07	1.41696e+08	0	0	0	0	0	0	0	0	0	0	0	0	0	0	0	0	0	0	0	0	0	0	0	0		70	TRUE
g	2.21014e+08	5.92854e+07	5.71892e+06	4.74903e+07	3.27208e+07	7.09501e+07	4.40977e+07	5.63615e+07	7.59864e+07	5.98337e+07	7.95238e+07	7.47662e+07	1.02367e+08	2.00279e+08	1.35011e+08	2.06767e+08	0	0	0	0	0	0	0	0	0	0	0	0	0	0	0	0	0	0	0	0	0	0	0	0		29	TRUE
h	1.28438e+08	2.55902e+07	999010	1.77259e+07	1.83459e+07	8.33166e+07	4.22513e+06	1.99457e+07	7.45826e+07	3.64583e+07	5.28688e+07	4.43963e+07	1.21312e+07	1.56822e+08	1.49374e+07	8.19952e+07	0	0	0	0	0	0	0	0	0	0	0	0	0	0	0	0	0	0	0	0	0	0	0	0		71	TRUE
i	3.75452e+08	8.1168e+07	7.19361e+06	3.69662e+07		6.01931e+07	3.06861e+07	4.12049e+07	7.64412e+07	4.7887e+07	1.18055e+08	1.3094e+08	5.63408e+07	1.71489e+08	2.6267e+08	1.67646e+08	0	0	0	0	0	0	0	0	0	0	0	0	0	0	0	0	0	0	0	0	0	0	0	0		31	TRUE
j	1.39739e+08	1.69274e+07	240430	1.19371e+07	1.72161e+07	8.09861e+07	3.52688e+06	1.72876e+07	7.10577e+07	3.22623e+07	5.96047e+07	5.42824e+07	9.91319e+06	1.19828e+08	1.17026e+07	6.84944e+07	0	0	0	0	0	0	0	0	0	0	0	0	0	0	0	0	0	0	0	0	0	0	0	0		72	TRUE
k	2.70208e+08	8.02283e+07	1.3324e+07	8.76287e+07	5.50947e+07	6.40179e+07	6.25652e+07	5.28209e+07	7.2678e+07	6.09074e+07	7.79796e+07	8.93304e+07	1.13972e+08	2.58673e+08	1.8145e+08	2.15072e+08	0	0	0	0	0	0	0	0	0	0	0	0	0	0	0	0	0	0	0	0	0	0	0	0		32	TRUE
l	2.2995e+08	6.28101e+07	559436	2.27591e+07	2.28489e+07	5.39354e+07	3.70283e+06	2.10543e+07	7.42096e+07	2.69348e+07	1.44546e+08	6.02926e+07	4.76988e+07	1.79203e+08	3.33267e+07	1.11115e+08	0	0	0	0	0	0	0	0	0	0	0	0	0	0	0	0	0	0	0	0	0	0	0	0		74	TRUE
m	5.38115e+08	1.47368e+08	1.03302e+07	7.20881e+07	2.77419e+07	4.08206e+07	3.5428e+07	2.67344e+06	6.25732e+07	3.82075e+07	1.46115e+08	1.47077e+08	1.00163e+08	3.31702e+08	2.7032e+08	2.52401e+08	0	0	0	0	0	0	0	0	0	0	0	0	0	0	0	0	0	0	0	0	0	0	0	0		37	TRUE
n	6.26924e+08	1.60456e+08	1.41958e+06	2.46901e+07	1.49708e+07	5.40863e+07	5.70968e+06	2.66717e+07	9.36553e+07	1.02746e+07	4.51372e+08	1.64047e+08	5.36345e+07	2.5682e+08	1.41668e+08	1.55186e+08	0	0	0	0	0	0	0	0	0	0	0	0	0	0	0	0	0	0	0	0	0	0	0	0		90	TRUE
o	2.47745e+08	7.25178e+07	1.3151e+07	8.06142e+07	4.09049e+07	4.6624e+07	5.4902e+07	4.43832e+07	6.10098e+07	3.98019e+07	8.27385e+07	7.3541e+07	1.23523e+08	2.26346e+08	1.32486e+08	2.03344e+08	0	0	0	0	0	0	0	0	0	0	0	0	0	0	0	0	0	0	0	0	0	0	0	0		38	TRUE
p	2.79894e+08	1.44906e+08	7.44628e+06	9.82371e+07	2.71349e+07	3.03103e+07	1.11205e+07	1.69422e+07	3.96308e+07	2.72528e+06	4.85757e+08	0	9.57658e+07	6.29532e+08	6.71649e+07	1.0502e+08	0	0	0	0	0	0	0	0	0	0	0	0	0	0	0	0	0	0	0	0	0	0	0	0		99	TRUE
PLATE 11	LHY	CCA1	PRR9	PRR7	PRR5	TOC1	GI	LUX	ELF3	ELF4	RVE1	RVE8	PIF4	PIF5	GBSS1	CHE	0	0	0	0	0	0	0	0	0	0	0	0	0	0	0	0	0	0	0	0	0	0	0	0
a	2.28145e+08	5.38465e+07	6.45011e+06	4.88649e+07	3.55744e+07	8.58992e+07	4.53222e+07	5.9281e+07	8.58455e+07	8.29337e+07	6.35424e+07	8.22939e+07	6.72681e+07	1.42221e+08	1.38718e+08	1.8346e+08	0	0	0	0	0	0	0	0	0	0	0	0	0	0	0	0	0	0	0	0	0	0	0	0		7	TRUE
b	1.27546e+08	3.95141e+07	4.38168e+06	4.39976e+07	2.67157e+07	6.19522e+07	4.71114e+07	3.56309e+07	4.78157e+07	4.83584e+07	5.23942e+07	4.48036e+07	4.49407e+07	1.2464e+08	5.88593e+07	8.69393e+07	0	0	0	0	0	0	0	0	0	0	0	0	0	0	0	0	0	0	0	0	0	0	0	0		49	TRUE
c	1.40528e+08	4.07562e+07	7.11359e+06	5.93105e+07	4.75237e+07	8.8674e+07	6.08799e+07	5.76528e+07	8.29062e+07	7.26043e+07	5.9578e+07	5.69641e+07	1.05676e+08	1.49375e+08	7.29793e+07	1.73439e+08	0	0	0	0	0	0	0	0	0	0	0	0	0	0	0	0	0	0	0	0	0	0	0	0		9	TRUE
d	1.58838e+08	2.55576e+07	441498	3.15823e+07	4.577e+07	6.07183e+07	9.87804e+06	2.59165e+07	7.41631e+07	3.82646e+07	7.07849e+07	5.30954e+07	4.04506e+07	1.48114e+08	5.7397e+07	1.55559e+08	0	0	0	0	0	0	0	0	0	0	0	0	0	0	0	0	0	0	0	0	0	0	0	0		60	TRUE
e	1.77671e+08	4.71359e+07	9.19969e+06	6.49206e+07	5.11286e+07	1.20308e+08	6.61597e+07	7.84987e+07	1.0846e+08		7.73669e+07	7.61477e+07	1.10674e+08	1.56078e+08	1.12636e+08	2.14238e+08	0	0	0	0	0	0	0	0	0	0	0	0	0	0	0	0	0	0	0	0	0	0	0	0		15	TRUE
f	1.083e+08	2.314e+07	485595	2.73393e+07	2.7352e+07	8.0982e+07	8.23783e+06	2.63396e+07	7.60312e+07	3.12862e+07	5.11869e+07	3.69904e+07	2.43719e+07	1.67656e+08	1.30361e+07	8.26891e+07	0	0	0	0	0	0	0	0	0	0	0	0	0	0	0	0	0	0	0	0	0	0	0	0		70	TRUE
g	2.20151e+08	6.55314e+07	6.48833e+06	5.12229e+07	2.94948e+07	6.49105e+07	4.52559e+07	4.59831e+07	7.15925e+07	5.62092e+07	7.28283e+07	6.83439e+07	9.07223e+07	1.75081e+08	1.25891e+08	1.88461e+08	0	0	0	0	0	0	0	0	0	0	0	0	0	0	0	0	0	0	0	0	0	0	0	0		29	TRUE
h	1.32192e+08	2.47922e+07	930117	1.76154e+07	2.00659e+07	7.82966e+07	4.28171e+06	2.11046e+07	6.82422e+07	3.70627e+07	5.19879e+07	4.3807e+07	1.26815e+07	1.45485e+08	1.44252e+07	7.55716e+07	0	0	0	0	0	0	0	0	0	0	0	0	0	0	0	0	0	0	0	0	0	0	0	0		71	TRUE
i	3.76099e+08	8.18832e+07	7.19197e+06	3.64925e+07	2.10923e+07	5.52537e+07	2.65937e+07	3.55113e+07	7.15195e+07	4.10668e+07	1.01701e+08	1.16551e+08	5.34566e+07	1.6892e+08	2.56101e+08	1.58489e+08	0	0	0	0	0	0	0	0	0	0	0	0	0	0	0	0	0	0	0	0	0	0	0	0		31	TRUE
j	1.3581e+08	1.84668e+07	376607	1.26017e+07	1.97874e+07	8.4178e+07	3.9566e+06	1.70116e+07	7.50862e+07	3.55703e+07	5.50798e+07	5.24162e+07	1.06178e+07	1.2582e+08	1.21109e+07	7.80075e+07	0	0	0	0	0	0	0	0	0	0	0	0	0	0	0	0	0	0	0	0	0	0	0	0		72	TRUE
k	2.82017e+08	8.80029e+07	1.41036e+07	8.66115e+07	4.88836e+07	6.01686e+07	6.23998e+07	4.2657e+07	6.5849e+07	6.95758e+07	7.5168e+07	8.14145e+07	1.11779e+08	2.49008e+08	1.64475e+08	1.97862e+08	0	0	0	0	0	0	0	0	0	0	0	0	0	0	0	0	0	0	0	0	0	0	0	0		32	TRUE
l	2.17124e+08	5.5174e+07	736655	2.07943e+07	2.32621e+07	4.99898e+07	3.79524e+06	2.0144e+07	6.18148e+07	2.37291e+07	1.35296e+08	5.45962e+07	4.16313e+07	1.67676e+08	2.91901e+07	1.15438e+08	0	0	0	0	0	0	0	0	0	0	0	0	0	0	0	0	0	0	0	0	0	0	0	0		74	TRUE
m	5.23963e+08	1.63939e+08	1.60054e+07	8.41844e+07	3.31201e+07	5.55636e+07	4.2854e+07	4.27848e+07	7.41828e+07	4.48036e+07	1.63568e+08	1.58294e+08	1.14589e+08	3.22268e+08	2.8438e+08	2.44591e+08	0	0	0	0	0	0	0	0	0	0	0	0	0	0	0	0	0	0	0	0	0	0	0	0		37	TRUE
n	5.56816e+08	1.268e+08	1.34852e+06	2.0101e+07	1.33613e+07	4.73656e+07	4.61036e+06	2.32904e+07	8.0467e+07	9.46595e+06	3.94874e+08	1.42586e+08	4.42042e+07	2.29897e+08	1.2912e+08	1.44855e+08	0	0	0	0	0	0	0	0	0	0	0	0	0	0	0	0	0	0	0	0	0	0	0	0		90	TRUE
o	2.39582e+08	7.41069e+07	1.16266e+07	7.7947e+07	4.14852e+07	4.59475e+07	5.59204e+07	3.68036e+07	5.56911e+07	4.04553e+07	7.602e+07	7.48868e+07	1.08087e+08	2.32322e+08	1.36542e+08	1.97509e+08	0	0	0	0	0	0	0	0	0	0	0	0	0	0	0	0	0	0	0	0	0	0	0	0		38	TRUE
p	2.64722e+08	1.41595e+08	6.76943e+06	9.95688e+07	2.70013e+07	2.543e+07	1.10528e+07	1.61568e+07	3.72363e+07	2.65231e+06	4.38984e+08	9.64201e+07	8.63533e+07	6.01198e+08	6.46988e+07	9.86755e+07	0	0	0	0	0	0	0	0	0	0	0	0	0	0	0	0	0	0	0	0	0	0	0	0		99	TRUE
PLATE 12	LHY	CCA1	PRR9	PRR7	PRR5	TOC1	GI	LUX	ELF3	ELF4	RVE1	RVE8	PIF4	PIF5	GBSS1	CHE	0	0	0	0	0	0	0	0	0	0	0	0	0	0	0	0	0	0	0	0	0	0	0	0
a	2.00748e+08	4.97453e+07	6.5803e+06	4.61132e+07	3.69327e+07	8.8582e+07	4.76596e+07	5.95307e+07	8.6231e+07	8.1111e+07	6.52238e+07	8.19038e+07	6.76208e+07	1.4293e+08	1.34427e+08	1.84653e+08	0	0	0	0	0	0	0	0	0	0	0	0	0	0	0	0	0	0	0	0	0	0	0	0		7	TRUE
b	1.1994e+08	3.56077e+07	3.77391e+06	4.0072e+07	2.42899e+07	5.47507e+07	3.90912e+07	3.29834e+07	4.87764e+07	4.38666e+07	4.65558e+07	3.77264e+07	4.47863e+07	1.14865e+08	5.21166e+07	8.66685e+07	0	0	0	0	0	0	0	0	0	0	0	0	0	0	0	0	0	0	0	0	0	0	0	0		49	TRUE
c	1.40413e+08	4.8824e+07	8.74796e+06	6.24999e+07	4.73013e+07	9.42497e+07	6.45006e+07	6.09822e+07	8.11685e+07	7.17095e+07	6.24288e+07	5.95858e+07	1.04852e+08	1.63387e+08	7.79481e+07	1.84584e+08	0	0	0	0	0	0	0	0	0	0	0	0	0	0	0	0	0	0	0	0	0	0	0	0		9	TRUE
d	1.49978e+08	3.54114e+07	503625	3.15524e+07	4.38287e+07	6.16853e+07	8.85573e+06	2.39725e+07	7.02604e+07	3.63735e+07	6.62573e+07	5.21496e+07	4.18546e+07	1.41588e+08	5.66091e+07	1.47777e+08	0	0	0	0	0	0	0	0	0	0	0	0	0	0	0	0	0	0	0	0	0	0	0	0		60	TRUE
e	1.50041e+08	3.47677e+07	6.02369e+06	5.20831e+07	4.38926e+07	1.05414e+08	5.67339e+07	6.73972e+07	9.9097e+07	8.36678e+07	6.31844e+07	6.26538e+07	8.89736e+07	1.45734e+08	7.91788e+07	2.00861e+08		0	0	0	0	0	0	0	0	0	0	0	0	0	0	0	0	0	0	0	0	0	0	0		15	TRUE
f	1.16359e+08	2.39868e+07	418282	2.93057e+07	2.92273e+07	8.49687e+07	8.57069e+06	2.86107e+07	8.15345e+07	3.49947e+07	5.51384e+07	4.26102e+07	2.91304e+07	1.77341e+08	1.70922e+07	9.64761e+07	0	0	0	0	0	0	0	0	0	0	0	0	0	0	0	0	0	0	0	0	0	0	0	0		70	TRUE
g	2.2669e+08	6.24941e+07	6.50845e+06	5.02487e+07	3.23131e+07	7.5278e+07	4.70026e+07	5.08591e+07	7.54542e+07	1.66376e+07	7.72071e+07	7.40699e+07	1.03679e+08	1.99098e+08	1.21997e+08	2.17678e+08	0	0	0	0	0	0	0	0	0	0	0	0	0	0	0	0	0	0	0	0	0	0	0	0		29	TRUE
h	1.2602e+08	2.32562e+07	995930	1.64632e+07	1.74605e+07	7.78573e+07	4.06827e+06	1.8938e+07	6.60948e+07	3.32529e+07	5.29277e+07	3.88067e+07	1.16113e+07	1.36497e+08	1.3685e+07	7.4115e+07	0	0	0	0	0	0	0	0	0	0	0	0	0	0	0	0	0	0	0	0	0	0	0	0		71	TRUE
i	3.97501e+08	9.52297e+07	8.5536e+06	4.10054e+07	2.56905e+07	6.6932e+07	3.10832e+07	4.31596e+07	8.32112e+07	4.93826e+07	1.19466e+08	1.3274e+08	5.94693e+07	2.04081e+08	2.84831e+08	1.8371e+08	0	0	0	0	0	0	0	0	0	0	0	0	0	0	0	0	0	0	0	0	0	0	0	0		31	TRUE
j	1.29521e+08	1.77478e+07	342927	1.17252e+07	1.69914e+07	7.95004e+07	2.93219e+06	1.60307e+07	7.45172e+07	3.37245e+07	5.40463e+07	4.91532e+07	1.00287e+07	1.16877e+08	1.05294e+07	7.37701e+07	0	0	0	0	0	0	0	0	0	0	0	0	0	0	0	0	0	0	0	0	0	0	0	0		72	TRUE
k	3.14614e+08	8.88416e+07	1.55174e+07	9.72419e+07	4.72476e+07	7.13286e+07	7.21495e+07	5.22372e+07	7.70962e+07	7.9089e+07	8.81362e+07	9.50592e+07	1.24623e+08	2.76649e+08	2.01198e+08	2.43532e+08	0	0	0	0	0	0	0	0	0	0	0	0	0	0	0	0	0	0	0	0	0	0	0	0		32	TRUE
l	1.9849e+08	5.34743e+07	720383	1.86254e+07	2.36838e+07	4.79027e+07	2.59509e+06	1.85006e+07	5.73202e+07	2.00187e+07	1.22964e+08	5.37029e+07	3.46969e+07	1.56396e+08	2.88335e+07	1.01475e+08	0	0	0	0	0	0	0	0	0	0	0	0	0	0	0	0	0	0	0	0	0	0	0	0		74	TRUE
m	4.98056e+08	1.50956e+08	1.12595e+07	7.23736e+07	2.90361e+07	5.13033e+07	3.96674e+07	3.64632e+07	6.8835e+07	3.97965e+07	1.62655e+08	1.51278e+08	1.04012e+08	3.14304e+08	2.88091e+08	2.32057e+08	0	0	0	0	0	0	0	0	0	0	0	0	0	0	0	0	0	0	0	0	0	0	0	0		37	TRUE
n	5.41988e+08	2.7008e+07	1.78573e+06	2.24506e+07	1.38608e+07	5.14145e+07	5.57372e+06	2.54587e+07	8.26954e+07	1.09063e+07	3.75206e+08	1.43645e+08	4.82951e+07	2.31383e+08	1.26469e+08	1.54595e+08	0	0	0	0	0	0	0	0	0	0	0	0	0	0	0	0	0	0	0	0	0	0	0	0		90	TRUE
o	2.61087e+08	7.6963e+07	1.14869e+07	7.95641e+07	3.70068e+07	5.14971e+07	5.23791e+07	4.22283e+07	3.94513e+07	4.25239e+07	7.9558e+07	7.45502e+07	1.25138e+08	2.5409e+08	1.54303e+08	2.13737e+08	0	0	0	0	0	0	0	0	0	0	0	0	0	0	0	0	0	0	0	0	0	0	0	0		38	TRUE
p	2.46567e+08	1.25449e+08	5.71784e+06	8.89424e+07	2.71906e+07	2.33024e+07	9.75728e+06	1.38482e+07	0	1.71203e+06	4.06052e+08	9.13917e+07	7.80695e+07	5.17852e+08	5.88152e+07	9.49447e+07	0	0	0	0	0	0	0	0	0	0	0	0	0	0	0	0	0	0	0	0	0	0	0	0		99	TRUE
PLATE 13	LHY	CCA1	PRR9	PRR7	PRR5	TOC1	GI	LUX	ELF3	ELF4	RVE1	RVE8	PIF4	PIF5	GBSS1	CHE	0	0	0	0	0	0	0	0	0	0	0	0	0	0	0	0	0	0	0	0	0	0	0	0
a	1.50254e+08	4.07792e+07	4.1603e+06	3.50049e+07	2.19352e+07	4.85915e+07	2.82438e+07	3.16325e+07	5.07258e+07	4.29594e+07	4.31418e+07	5.79363e+07	5.84191e+07	1.21746e+08	1.04264e+08	1.37679e+08	0	0	0	0	0	0	0	0	0	0	0	0	0	0	0	0	0	0	0	0	0	0	0	0		1	TRUE
b	1.1795e+08	2.90751e+07	242961	1.16988e+07	2.7584e+07	6.2439e+07	3.85394e+06	1.99024e+07	5.85235e+07	2.1559e+07	6.19504e+07	3.4107e+07	2.79274e+07	8.85014e+07	2.10911e+07	8.97992e+07	0	0	0	0	0	0	0	0	0	0	0	0	0	0	0	0	0	0	0	0	0	0	0	0		65	TRUE
c	3.93369e+08	3.9474e+07	5.07689e+08	1.81875e+08	5.27954e+08	1.36362e+08	2.97807e+07	3.56529e+08	2.48214e+08	5.82879e+08	2.19708e+08	5.30803e+07	3.38411e+07	7.68343e+07	3.13081e+08	4.92609e+08	0	0	0	0	0	0	0	0	0	0	0	0	0	0	0	0	0	0	0	0	0	0	0	0		2	TRUE
d	1.77621e+08	3.26167e+07	934885	9.99384e+06	1.82223e+07	4.92357e+07	4.27876e+06	1.90502e+07	8.60003e+07	2.66045e+07	7.53738e+07	4.7541e+07	3.07159e+07	9.6461e+07	3.27037e+07	1.10341e+08	0	0	0	0	0	0	0	0	0	0	0	0	0	0	0	0	0	0	0	0	0	0	0	0		66	TRUE
e	1.86991e+08	5.36185e+07	1.06851e+07	9.25209e+07	6.75875e+07	7.37917e+07	7.94542e+07	5.7582e+07	6.70027e+07	6.97641e+07	5.6341e+07	6.05742e+07	1.04248e+08	1.95446e+08	1.67921e+08	2.5637e+08	0	0	0	0	0	0	0	0	0	0	0	0	0	0	0	0	0	0	0	0	0	0	0	0		3	TRUE
f	2.7157e+08	1.60542e+07	2.41452e+07	3.37547e+08	2.46097e+08	6.59152e+07	7.09997e+07	4.55619e+07	1.26844e+08	3.7014e+08	5.29111e+07	4.80013e+07	9.55328e+06	7.10128e+07	6.92683e+07	1.43755e+08	0	0	0	0	0	0	0	0	0	0	0	0	0	0	0	0	0	0	0	0	0	0	0	0		76	TRUE
g	1.19032e+08	1.44042e+07	2.44953e+08	2.18927e+08	2.28656e+08	5.35913e+07	0	1.58877e+08	1.74465e+08	5.00165e+08	1.58604e+08	331545	1.01394e+06	9.75741e+07	2.14179e+08	1.85469e+08	0	0	0	0	0	0	0	0	0	0	0	0	0	0	0	0	0	0	0	0	0	0	0	0		6	TRUE
h	3.85604e+08	7.69573e+07	548895	1.2429e+07	1.16855e+07	6.98447e+07	2.84305e+06	2.19313e+07	1.0293e+08	2.01474e+07	2.27969e+08	1.32619e+08	2.10418e+07	1.92139e+08	1.2735e+08	1.42476e+08	0	0	0	0	0	0	0	0	0	0	0	0	0	0	0	0	0	0	0	0	0	0	0	0		86	TRUE
i	1.0399e+08	9.29221e+06	2.21756e+07	2.62879e+07	3.95261e+07	1.35786e+07	9.62753e+06	2.42375e+07	4.44268e+07	8.3088e+07	4.33793e+07	1.22939e+07	9.03245e+06	1.0715e+08	2.38083e+07	6.38308e+07	0	0	0	0	0	0	0	0	0	0	0	0	0	0	0	0	0	0	0	0	0	0	0	0		16	TRUE
j	4.6127e+08	1.02471e+08	925967	1.31309e+07	1.38663e+07	6.26264e+07	3.44283e+06	2.18328e+07	9.42815e+07	1.88651e+07	2.63906e+08	1.37592e+08	2.8572e+07	2.69361e+08	1.76984e+08	1.42536e+08	0	0	0	0	0	0	0	0	0	0	0	0	0	0	0	0	0	0	0	0	0	0	0	0		87	TRUE
k	2.27927e+08	5.36687e+07	1.131e+07	6.74597e+07	2.90856e+07	3.57754e+07	4.88977e+07	4.02955e+07	4.62508e+07	3.94162e+07	5.88172e+07	7.72748e+07	1.05774e+08	2.43411e+08	1.66052e+08	1.69168e+08	0	0	0	0	0	0	0	0	0	0	0	0	0	0	0	0	0	0	0	0	0	0	0	0		36	TRUE
l	2.88347e+08	1.1642e+08	5.49165e+06	5.25323e+07	2.92156e+07	5.07216e+07	1.11236e+07	3.57917e+07	7.54986e+07	1.11298e+07	7.05789e+08	1.17843e+08	1.89805e+08	5.15593e+08	6.60973e+07	2.16768e+08	0	0	0	0	0	0	0	0	0	0	0	0	0	0	0	0	0	0	0	0	0	0	0	0		91	TRUE
m	1.55684e+08	3.77809e+07	6.1006e+06	6.13097e+07	4.43219e+07	9.3163e+07	6.29556e+07	6.8009e+07	8.8774e+07	7.73021e+07	5.05404e+07	5.44792e+07	1.12798e+08	1.64955e+08	8.51093e+07	1.98815e+08	0	0	0	0	0	0	0	0	0	0	0	0	0	0	0	0	0	0	0	0	0	0	0	0		48	TRUE
n	3.48265e+08	1.05066e+08	1.54812e+06	1.83923e+07	7.63673e+06	1.64418e+07	3.66182e+06	9.38894e+06	3.299e+07	2.43755e+06	3.35524e+08	1.0344e+08	2.45011e+07	1.67001e+08	6.79766e+07	7.34776e+07	0	0	0	0	0	0	0	0	0	0	0	0	0	0	0	0	0	0	0	0	0	0	0	0		100	TRUE
o	5.62823e+07	1.18919e+07	305325	2.87068e+07	4.80705e+07	5.87361e+07	1.08897e+07	2.42866e+07	6.74931e+07	3.86207e+07	4.0722e+07	2.18492e+07	4.48299e+07	1.15472e+08	1.64931e+07	1.24032e+08	0	0	0	0	0	0	0	0	0	0	0	0	0	0	0	0	0	0	0	0	0	0	0	0		58	TRUE
p	6.48024e+08	2.03314e+08	2.07493e+06	4.29996e+07	9.13059e+06	2.98608e+07	6.98144e+06	1.46935e+07	5.17505e+07	4.80338e+06	4.34699e+08	1.62916e+08	9.12993e+07	4.99748e+08	2.11784e+08	1.8704e+08	0	0	0	0	0	0	0	0	0	0	0	0	0	0	0	0	0	0	0	0	0	0	0	0			TRUE
PLATE 14	LHY	CCA1	PRR9	PRR7	PRR5	TOC1	GI	LUX	ELF3	ELF4	RVE1	RVE8	PIF4	PIF5	GBSS1	CHE	0	0	0	0	0	0	0	0	0	0	0	0	0	0	0	0	0	0	0	0	0	0	0	0
a	1.54481e+08	4.12132e+07	3.77794e+06	3.24339e+07	1.96876e+07	5.01107e+07	2.98358e+07	3.32098e+07	4.70857e+07	4.39299e+07	4.87502e+07	5.8226e+07	6.43638e+07	1.22544e+08	1.09796e+08	1.33539e+08	0	0	0	0	0	0																				1	TRUE
b	1.28693e+08	3.47344e+07	362039	1.43718e+07	2.86553e+07	5.54273e+07	3.60054e+06	2.14465e+07	7.06551e+07	2.80968e+07	7.68196e+07	3.99706e+07	3.00376e+07	1.00817e+08	2.30478e+07	9.19254e+07	0	0	0	0	0	0																				65	TRUE
c	2.62179e+08	6.74581e+06	6.22281e+08	2.40395e+08	4.44799e+08	5.63995e+07	5.84547e+06	4.39349e+08	1.88019e+08	4.82933e+08	2.09362e+08	2.53397e+07	7.88603e+06	5.71074e+07	4.79488e+08	4.13632e+08	0	0	0	0	0																					2	TRUE
d	2.04022e+08	3.52746e+07	1.04212e+06	1.35519e+07	2.0026e+07	6.03281e+07	4.7672e+06	2.41745e+07	9.61495e+07	3.16483e+07	8.74598e+07	2.69346e+07	3.60705e+07	9.82752e+07	3.76503e+07	1.18331e+08	0	0	0	0	0	0																				66	TRUE
e	2.23721e+08	5.87078e+07	1.19463e+07	1.05464e+08	8.18583e+07	8.84729e+07	8.47793e+07	7.57278e+07	8.33407e+07	8.78698e+07	4.69822e+07	7.07046e+07	1.33942e+08	2.2263e+08	1.95802e+08	2.51681e+08	0	0	0	0	0	0																				3	TRUE
f	1.21785e+08	1.52078e+07	0	2.45156e+08	6.29991e+07	3.11153e+07	8.00384e+06	1.19276e+08	1.33747e+08	1.14219e+08	3.36138e+07	2.31198e+07	2.90316e+07	6.92685e+07	7.11932e+07	1.2847e+08	0	0	0	0	0	0																				76	TRUE
g	1.10612e+08	1.06716e+07	2.50731e+08	2.82689e+08	2.92958e+08	3.00935e+07	2.77272e+07	1.12276e+08	1.92088e+08	2.56306e+08	1.36478e+08	1.53906e+07	193343	3.95367e+07	1.64052e+08	1.28448e+08	0	0	0	0	0	0																				6	TRUE
h	4.50182e+08	1.08967e+08	1.459e+06	2.05602e+07	1.84416e+07	9.47347e+07	4.96331e+06	2.93141e+07	1.07097e+08	2.4832e+07	2.89688e+08	1.42253e+08	2.72477e+07	2.50407e+08	1.51334e+08	1.5368e+08	0	0	0	0	0	0																				86	TRUE
i	1.47408e+08	2.68507e+07	3.99328e+07	9.19663e+07	7.94274e+07	2.16904e+07	9.28109e+06	3.16656e+07	1.14518e+08	9.03436e+07	7.57234e+07	1.18134e+07	1.62391e+07	7.37401e+07	6.99094e+07	1.46499e+08	0	0	0	0	0	0																				16	TRUE
j	5.40373e+08	1.17681e+08	983483	1.67416e+07	1.59172e+07	7.1493e+07	3.6809e+06	2.53036e+07	9.22257e+07	2.1813e+07	3.16106e+08	1.46185e+08	3.28218e+07	2.82464e+08	1.85005e+08	1.6197e+08	0	0	0	0	0	0																				87	TRUE
k	2.52869e+08	6.79266e+07	1.28979e+07	8.07432e+07	3.39342e+07	4.2981e+07	5.33142e+07	3.96966e+07	5.98542e+07	3.86307e+07	7.01862e+07	8.49698e+07	1.12307e+08	2.47099e+08	1.76102e+08	1.84222e+08	0	0	0	0	0	0																				36	TRUE
l	3.21396e+08	1.07835e+08	5.56793e+06	6.36857e+07	2.88473e+07	5.2777e+07	1.09431e+07	3.13374e+07	8.3312e+07	1.05985e+07	3.34621e+08	1.06082e+08	1.14095e+08	3.76509e+08	6.55959e+07	1.5648e+08	0	0	0	0	0	0																				91	TRUE
m	1.92729e+08	4.47675e+07	7.55283e+06	7.21205e+07	5.0784e+07	1.13432e+08	7.73488e+07	7.34571e+07	1.03009e+08	9.76887e+07	5.92627e+07	5.96951e+07	1.27892e+08	2.07086e+08	9.60641e+07	2.41977e+08	0	0	0	0	0	0																				48	TRUE
n	3.66895e+08	9.19979e+07	1.03166e+06	1.48788e+07	4.8718e+06	1.41588e+07	3.0332e+06	8.85472e+06	3.07998e+07	1.54357e+06	3.2494e+08	9.07669e+07	2.88944e+07	1.81567e+08	8.80251e+07	7.52574e+07	0	0	0	0	0	0																				100	TRUE
o	5.9701e+07	1.23289e+07	281971	2.33259e+07	4.22014e+07	5.49892e+07	9.68428e+06	2.34433e+07	6.6879e+07	3.46657e+07	3.09352e+07	2.35301e+07	4.50686e+07	1.10823e+08	1.78307e+07	1.2756e+08	0	0	0	0	0	0																				58	TRUE
p	7.40158e+08	2.29024e+08	2.68248e+06	5.80626e+07	9.57826e+06	3.84245e+07	7.82625e+06	1.88436e+07	5.9784e+07	5.45098e+06	6.18371e+08	1.78385e+08	9.79568e+07	5.27383e+08	2.18661e+08	1.95981e+08	0	0	0	0	0	0	0	0	0	0	0	0	0	0	0	0	0	0	0	0	0	0	0	0			TRUE
PLATE 15	LHY	CCA1	PRR9	PRR7	PRR5	TOC1	GI	LUX	ELF3	ELF4	RVE1	RVE8	PIF4	PIF5	GBSS1	CHE	0	0	0	0	0	0	0	0	0	0	0	0	0	0	0	0	0	0	0	0	0	0	0	0
a	1.73527e+08	4.90063e+07	5.40502e+06	4.1466e+07	2.53461e+07	6.32057e+07	3.8328e+07	4.27344e+07	6.0221e+07	5.41313e+07	5.74593e+07	7.00716e+07	7.71753e+07	1.33125e+08	1.31592e+08	1.23806e+08	0	0	0	0	0	0	0	0	0	0	0	0	0	0	0	0	0	0	0	0	0	0	0	0		1	TRUE
b	1.29811e+08	3.39431e+07	297000	1.33923e+07	2.76999e+07	4.98496e+07	3.59501e+06	2.12013e+07	5.40459e+07	2.53132e+07	7.2595e+07	3.74849e+07	2.74316e+07	9.74814e+07	2.4095e+07	9.87766e+07	0	0	0	0	0	0	0	0	0	0	0	0	0	0	0	0	0	0	0	0	0	0	0	0		65	TRUE
c	2.17987e+08	1.7186e+07	8.21573e+08	4.35461e+08	6.14951e+08	7.0044e+07	2.14604e+07	2.50174e+08	3.96609e+08	9.25544e+08	2.81595e+08	1.02154e+08	2.85827e+07	1.17974e+08	3.98952e+08	3.50898e+08	0	0	0	0	0	0	0	0	0	0	0	0	0	0	0	0	0	0	0	0	0	0	0	0		2	TRUE
d	1.93695e+08	3.55569e+07	984506	1.07994e+07	1.87804e+07	4.75923e+07	3.67226e+06	2.08915e+07	8.31379e+07	2.58652e+07	7.89272e+07	4.42901e+07	2.69652e+07	8.83097e+07	3.0353e+07	1.00252e+08	0	0	0	0	0	0	0	0	0	0	0	0	0	0	0	0	0	0	0	0	0	0	0	0		66	TRUE
e	2.26862e+08	6.20398e+07	1.43106e+07	1.13088e+08	8.96881e+07	9.60185e+07	9.87881e+07	7.79957e+07	8.99075e+07	9.26126e+07	7.47578e+07	7.36065e+07	1.37928e+08	2.14525e+08	1.93537e+08	2.78437e+08	0	0	0	0	0	0	0	0	0	0	0	0	0	0	0	0	0	0	0	0	0	0	0	0		3	TRUE
f	8.91601e+07	5.16154e+06	1.5037e+07	1.58957e+08	9.91342e+07	1.57798e+07	1.22617e+07	0	9.0299e+07	8.53394e+07	6.68321e+07	1.22842e+07	2.75816e+06	1.04601e+07	3.45852e+07	2.93755e+07	0	0	0	0	0	0	0	0	0	0	0	0	0	0	0	0	0	0	0	0	0	0	0	0		76	TRUE
g	9.90716e+07	9.58537e+06	1.16025e+08	2.34174e+08	3.37559e+08	3.31255e+07	0	8.31991e+07	9.72478e+07	2.3893e+08	8.43e+07	2.64701e+06	1.36286e+07	3.42564e+07	9.62572e+07	1.39935e+08	0	0	0	0	0	0	0	0	0	0	0	0	0	0	0	0	0	0	0	0	0	0	0	0		6	TRUE
h	4.04386e+08	7.90057e+07	661873	1.33171e+07	1.30463e+07	7.31718e+07	3.49916e+06	2.13929e+07	8.9505e+07	1.81437e+07	2.34434e+08	1.0178e+08	1.77898e+07	1.98747e+08	1.18427e+08	1.25512e+08	0	0	0	0	0	0	0	0	0	0	0	0	0	0	0	0	0	0	0	0	0	0	0	0		86	TRUE
i	1.55535e+08	1.13159e+07	3.75194e+07	8.79716e+07	5.18791e+07	2.69865e+07	3.14777e+06	4.38952e+07	8.11288e+07	1.30212e+08	7.91135e+07	1.81575e+07	8.4764e+06	3.29133e+07	3.12464e+07	9.30166e+07	0	0	0	0	0	0	0	0	0	0	0	0	0	0	0	0	0	0	0	0	0	0	0	0		16	TRUE
j	5.47311e+08	1.19586e+08	877651	1.77765e+07	1.7861e+07	7.46319e+07	5.08409e+06	2.97609e+07	1.11869e+08	2.37512e+07	2.92072e+08	1.43178e+08	3.56429e+07	2.85562e+08	1.95083e+08	1.7347e+08	0	0	0	0	0	0	0	0	0	0	0	0	0	0	0	0	0	0	0	0	0	0	0	0		87	TRUE
k	2.60829e+08	7.52347e+07	1.39369e+07	7.52101e+07	3.66335e+07	4.38751e+07	5.85846e+07	3.32509e+07	6.33224e+07	4.51948e+07	7.03316e+07	8.14975e+07	1.12661e+08	1.66616e+08	1.71095e+08	1.90766e+08	0	0	0	0	0	0	0	0	0	0	0	0	0	0	0	0	0	0	0	0	0	0	0	0		36	TRUE
l	3.13083e+08	7.80186e+07	5.18211e+06	5.49626e+07	2.79668e+07	4.85447e+07	8.61644e+06	2.81635e+07	7.45228e+07	9.44231e+06	3.14781e+08	8.79412e+07	8.94581e+07	4.15362e+08	5.75169e+07	1.57224e+08	0	0	0	0	0	0	0	0	0	0	0	0	0	0	0	0	0	0	0	0	0	0	0	0		91	TRUE
m	1.75551e+08	4.28805e+07	8.40181e+06	7.04732e+07	5.41252e+07	1.16234e+08	7.76067e+07	7.79862e+07	1.00082e+08	9.39375e+07	5.54508e+07	5.70395e+07	1.27596e+08	1.96594e+08	9.10623e+07	2.21399e+08	0	0	0	0	0	0	0	0	0	0	0	0	0	0	0	0	0	0	0	0	0	0	0	0		48	TRUE
n	3.30739e+08	1.01702e+08	1.2831e+06	1.71657e+07	6.01744e+06	1.71973e+07	3.7853e+06	1.04068e+07	3.3279e+07	2.20956e+06	2.9963e+08	8.27816e+07	3.15698e+07	1.72924e+08	8.65298e+07	7.90853e+07	0	0	0	0	0	0	0	0	0	0	0	0	0	0	0	0	0	0	0	0	0	0	0	0		100	TRUE
o	5.10471e+07	1.14867e+07	308339	2.62376e+07	4.79658e+07	6.46502e+07	9.74794e+06	2.45331e+07	7.18392e+07	3.49933e+07	3.80811e+07	2.39718e+07	4.57639e+07	1.18543e+08	1.94343e+07	1.43748e+08	0	0	0	0	0	0	0	0	0	0	0	0	0	0	0	0	0	0	0	0	0	0	0	0		58	TRUE
p	6.86765e+08	1.91116e+08	2.42251e+06	3.86487e+07	9.06942e+06	3.0596e+07	7.10226e+06	1.61095e+07	5.03263e+07	4.63338e+06	4.25561e+08	1.5054e+08	8.35576e+07	4.45303e+08	1.8939e+08	1.7222e+08	0	0	0	0	0	0	0	0	0	0	0	0	0	0	0	0	0	0	0	0	0	0	0	0			TRUE
PLATE 16	LHY	CCA1	PRR9	PRR7	PRR5	TOC1	GI	LUX	ELF3	ELF4	RVE1	RVE8	PIF4	PIF5	GBSS1	CHE	0	0	0	0	0	0	0	0	0	0	0	0	0	0	0	0	0	0	0	0	0	0	0	0
a	6.77438e+07	1.42641e+06	2.23595e+06	1.91091e+08	7.08761e+07	1.53486e+07	1.09657e+07	7.26506e+07	1.55973e+07	2.00918e+08	2.06421e+07	6.35831e+06	9.21307e+06	1.48164e+07	2.59033e+07	7.54718e+07	0	0	0	0	0	0	0	0	0	0	0	0	0	0	0	0	0	0	0	0	0	0	0	0		10	TRUE
b	1.76003e+08	1.51601e+07	1.82104e+07	3.77596e+08	6.30551e+07	1.87015e+07	4.29371e+07	6.57044e+07	1.05475e+08	1.02583e+09	9.47011e+07	2.93865e+07	2.18644e+07	1.10711e+08	5.5067e+06	1.35906e+08	0	0	0	0	0	0	0	0	0	0	0	0	0	0	0	0	0	0	0	0	0	0	0	0		47	TRUE
c	1.60992e+08	3.58542e+07	8.51061e+07	2.72049e+08	1.21355e+08	5.05321e+07	659231	1.94804e+07	1.24287e+08	1.64271e+08	2.07612e+08	2.8329e+07	293153	9.91987e+07	1.29863e+08	1.24934e+08	0	0	0	0	0	0	0	0	0	0	0	0	0	0	0	0	0	0	0	0	0	0	0	0		17	TRUE
d	2.14101e+08	3.90136e+07	3.50468e+07	1.61338e+08	8.0093e+07	4.0847e+07	3.42284e+07	2.87515e+08	2.30257e+08	2.73086e+08	1.18213e+08	1.44472e+08	3.31844e+07	1.26022e+08	2.77482e+07	9.79878e+07	0	0	0	0	0	0	0	0	0	0	0	0	0	0	0	0	0	0	0	0	0	0	0	0		56	TRUE
e	4.51113e+08	3.71922e+07	3.33437e+08	4.42986e+08	3.16841e+08	1.95604e+08	5.12001e+07	4.80929e+08	2.4725e+08	5.07052e+08	2.19911e+08	5.63109e+07	1.23555e+08	9.60373e+07	2.78334e+08	3.12652e+08	0	0	0	0	0	0	0	0	0	0	0	0	0	0	0	0	0	0	0	0	0	0	0	0		20	TRUE
f	1.73123e+08	2.43194e+07	430093	1.16234e+07	2.55397e+07	5.81445e+07	3.41956e+06	2.10081e+07	8.59966e+07	3.36609e+07	7.75824e+07	4.80218e+07	2.57239e+07	1.03692e+08	2.56605e+07	1.13613e+08	0	0	0	0	0	0	0	0	0	0	0	0	0	0	0	0	0	0	0	0	0	0	0	0		68	TRUE
g	1.67267e+08	2.92822e+07	2.94042e+06	2.12934e+07	1.90771e+07	6.26217e+07	2.34785e+07	4.11131e+07	6.83364e+07	4.67865e+07	6.2085e+07	6.38694e+07	5.40205e+07	1.10815e+08	1.17083e+08	1.58637e+08	0	0	0	0	0	0	0	0	0	0	0	0	0	0	0	0	0	0	0	0	0	0	0	0		21	TRUE
h	1.12403e+08	3.87259e+07	284471	2.73401e+07	2.7046e+07	8.14146e+07	6.29142e+06	2.65567e+07	6.83828e+07	3.17663e+07	5.96642e+07	4.06507e+07	2.67063e+07	2.03901e+08	1.30519e+07	7.81824e+07	0	0	0	0	0	0	0	0	0	0	0	0	0	0	0	0	0	0	0	0	0	0	0	0		69	TRUE
i	1.90598e+08	2.99608e+07	4.05314e+07	8.22146e+07	6.62143e+07	2.08854e+07	1.09189e+07	3.71619e+07	9.70381e+07	1.44894e+08	6.41232e+07	4.12075e+07	1.26661e+07	7.45457e+07	5.5002e+07	1.29804e+08	0	0	0	0	0	0	0	0	0	0	0	0	0	0	0	0	0	0	0	0	0	0	0	0		27	TRUE
j	3.16545e+08	4.83153e+07	730949	1.50733e+07	1.80157e+07	1.16073e+08	5.32515e+06	2.99081e+07	1.22376e+08	3.55568e+07	1.45583e+08	9.65227e+07	1.56664e+07	1.86534e+08	5.84523e+07	1.25994e+08	0	0	0	0	0	0	0	0	0	0	0	0	0	0	0	0	0	0	0	0	0	0	0	0		80	TRUE
k	4.36531e+08	1.52716e+08	1.17208e+07	6.35398e+07	2.41279e+07	4.36489e+07	2.66121e+07	3.14188e+07	6.83772e+07	3.3031e+07	1.18011e+08	9.22905e+07	9.23156e+07	2.44683e+08	3.05604e+08	2.2137e+08	0	0	0	0	0	0	0	0	0	0	0	0	0	0	0	0	0	0	0	0	0	0	0	0		28	TRUE
l	4.14544e+08	1.0153e+08	1.91869e+06	2.83221e+07	9.00624e+06	4.46448e+07	5.1159e+06	1.66176e+07	5.37606e+07	1.40464e+07	1.9679e+08	1.22462e+08	3.75158e+07	2.88334e+08	9.47762e+07	9.89016e+07	0	0	0	0	0	0	0	0	0	0	0	0	0	0	0	0	0	0	0	0	0	0	0	0		85	TRUE
m	2.17067e+08	1.68853e+07	6.12649e+06	2.37094e+08	4.62591e+07	4.73467e+07	8.26393e+06	5.84159e+07	7.23795e+07	2.8555e+08	5.43193e+07	4.60013e+07	1.4659e+06	4.53486e+07	5.58235e+07	1.19646e+08	0	0	0	0	0	0	0	0	0	0	0	0	0	0	0	0	0	0	0	0	0	0	0	0		42	TRUE
n	8.85791e+08	2.72274e+08	1.41222e+06	1.52531e+07	6.37975e+06	3.52871e+07	2.50189e+06	1.51862e+07	5.82938e+07	6.66209e+06	6.17454e+08	1.95091e+08	3.15003e+07	3.67581e+08	2.08387e+08	1.28161e+08	0	0	0	0	0	0	0	0	0	0	0	0	0	0	0	0	0	0	0	0	0	0	0	0		92	TRUE
o	1.18121e+08	2.55503e+07	7.83648e+06	7.17082e+07	5.01815e+07	8.93226e+07	8.20625e+07	6.74293e+07	6.83269e+07	7.69434e+07	3.30353e+07	3.20496e+07	1.27553e+08	1.72558e+08	3.66821e+07	2.08515e+08	0	0	0	0	0	0	0	0	0	0	0	0	0	0	0	0	0	0	0	0	0	0	0	0		46	TRUE
p	4.48709e+08	1.40867e+08	4.10167e+06	4.15198e+07	8.57347e+06	2.38855e+07	9.72927e+06	1.18718e+07	3.79157e+07	3.36337e+06	2.29344e+08	1.02768e+08	1.13764e+08	3.9443e+08	1.37362e+08	1.33396e+08	0	0	0	0	0	0	0	0	0	0	0	0	0	0	0	0	0	0	0	0	0	0	0	0		102	TRUE
PLATE 17	LHY	CCA1	PRR9	PRR7	PRR5	TOC1	GI	LUX	ELF3	ELF4	RVE1	RVE8	PIF4	PIF5	GBSS1	CHE	0	0	0	0	0	0	0	0	0	0	0	0	0	0	0	0	0	0	0	0	0	0	0	0
a	9.93604e+07	4.37316e+06	4.15315e+07	2.5387e+08	8.08175e+07	1.93628e+07	8.49126e+06	6.69857e+07	5.95451e+07	1.96879e+08	2.92132e+07	5.11835e+07	3.70067e+06	2.84187e+07	3.59705e+07	9.12072e+07	0	0	0	0	0	0	0	0	0	0	0	0	0	0	0	0	0	0	0	0	0	0	0	0		10	TRUE
b	1.03203e+08	2.21769e+07	1.8002e+07	2.69225e+08	9.35684e+07	1.74637e+07	4.3054e+07	1.40166e+08	4.05042e+07	5.60117e+08	5.81725e+07	6.03314e+06	0	5.27035e+07	1.36068e+07	5.40602e+07	0	0	0	0	0	0	0	0	0	0	0	0	0	0	0	0	0	0	0	0	0	0	0	0		47	TRUE
c	2.06052e+08	5.85883e+07	1.27526e+08	3.05484e+08	1.72866e+08	2.41198e+07	1.4749e+07	6.67013e+07	2.66196e+08	3.10159e+08	2.01154e+08	1.14022e+07	0	5.74771e+07	5.96045e+07	1.96098e+08	0	0	0	0	0	0	0	0	0	0	0	0	0	0	0	0	0	0	0	0	0	0	0	0		17	TRUE
d	1.79715e+08	2.27173e+07	2.20903e+07	3.61378e+08	1.4699e+08	6.94914e+07	1.68332e+07	2.07387e+08	1.16905e+08	1.86616e+08	1.90856e+08	3.73058e+07	2.83311e+07	1.04745e+08	5.63536e+07	1.63643e+08	0	0	0	0	0	0	0	0	0	0	0	0	0	0	0	0	0	0	0	0	0	0	0	0		56	TRUE
e	1.35016e+08	8.18901e+06	1.86301e+08	1.30174e+08		1.78248e+07	370505	3.72281e+07	6.92091e+07	8.04874e+08	1.91066e+07	7.77622e+06	4.81543e+06	1.84254e+07	1.78042e+08	9.78888e+07	0	0	0	0	0	0	0	0	0	0	0	0	0	0	0	0	0	0	0	0	0	0	0	0		20	TRUE
f	1.67445e+08	3.0718e+07	607277	0	2.69554e+07	6.49003e+07	3.50656e+06	2.12285e+07	9.56581e+07	3.36832e+07	8.35226e+07	5.40135e+07	2.59827e+07	1.17791e+08	2.84693e+07	1.28198e+08	0	0	0	0	0	0	0	0	0	0	0	0	0	0	0	0	0	0	0	0	0	0	0	0		68	TRUE
g	1.49525e+08	3.61816e+07	3.05267e+06	2.09377e+07	2.22118e+07	6.26222e+07	2.23859e+07	4.39612e+07	7.3051e+07	5.28968e+07	6.21686e+07	7.26166e+07	6.39881e+07	1.18311e+08	1.17608e+08	1.70753e+08	0	0	0	0	0	0	0	0	0	0	0	0	0	0	0	0	0	0	0	0	0	0	0	0		21	TRUE
h	1.06369e+08	3.02851e+07	289108	2.15646e+07	2.79433e+07	7.53755e+07	5.74664e+06	2.56624e+07	7.11904e+07	3.32675e+07	6.19127e+07	3.96466e+07	2.6453e+07	1.89647e+08	1.42136e+07	8.92902e+07	0	0	0	0	0	0	0	0	0	0	0	0	0	0	0	0	0	0	0	0	0	0	0	0		69	TRUE
i	1.78459e+08	2.13641e+07	3.71933e+07	6.7617e+07	1.07829e+08	4.39594e+07	7.12417e+06	5.57018e+07	1.30897e+08	5.91706e+07	1.49142e+08	7.67492e+07	5.17491e+07	7.95505e+07	4.00253e+07	2.01995e+08	0	0	0	0	0	0	0	0	0	0	0	0	0	0	0	0	0	0	0	0	0	0	0	0		27	TRUE
j	3.14427e+08	5.15221e+07	962546	1.57721e+07	1.77357e+07	1.05268e+08	5.01792e+06	2.67222e+07	1.26182e+08	3.54294e+07	1.44025e+08	9.74789e+07	1.73427e+07	1.99905e+08	7.23436e+07	1.25236e+08	0	0	0	0	0	0	0	0	0	0	0	0	0	0	0	0	0	0	0	0	0	0	0	0		80	TRUE
k	3.53755e+08	1.64733e+08	2.14385e+07	1.00954e+08	4.41816e+07	6.86788e+07	6.08708e+07	6.14213e+07	8.53105e+07	7.1721e+07	1.72339e+08	1.9028e+08	1.43565e+08	3.80438e+08	3.94694e+08	2.7627e+08	0	0	0	0	0	0	0	0	0	0	0	0	0	0	0	0	0	0	0	0	0	0	0	0		28	TRUE
l	4.74762e+08	1.41542e+08	2.96588e+06	4.06148e+07	1.73696e+07	6.15015e+07	9.27176e+06	2.99767e+07	7.55503e+07	1.94609e+07	4.61344e+08	1.64436e+08	7.58297e+07	4.18433e+08	1.49233e+08	1.55128e+08	0	0	0	0	0	0	0	0	0	0	0	0	0	0	0	0	0	0	0	0	0	0	0	0		85	TRUE
m	2.80104e+08	4.02599e+07	1.60885e+07	2.11521e+08	8.53106e+07	4.8966e+07	3.70628e+07	6.10931e+07	9.5844e+07	2.7164e+08	6.327e+07	6.81678e+07	2.99433e+07	1.62092e+08	7.61488e+07	2.01357e+08	0	0	0	0	0	0	0	0	0	0	0	0	0	0	0	0	0	0	0	0	0	0	0	0		42	TRUE
n	9.03339e+08	2.53355e+08	2.16496e+06	2.11688e+07	9.16645e+06	4.06341e+07	2.638e+06	1.64315e+07	6.92675e+07	8.70393e+06	7.01147e+08	2.44846e+08	3.50266e+07	4.07735e+08	2.32637e+08	1.52769e+08	0	0	0	0	0	0	0	0	0	0	0	0	0	0	0	0	0	0	0	0	0	0	0	0		92	TRUE
o	1.50543e+08	4.84483e+07	1.91137e+07	1.18934e+08	8.97841e+07	1.38673e+08	1.31507e+08	1.06546e+08	1.27492e+08	1.32551e+08	6.31467e+07	5.88502e+07	2.07485e+08	2.55649e+08	5.95152e+07	3.0283e+08	0	0	0	0	0	0	0	0	0	0	0	0	0	0	0	0	0	0	0	0	0	0	0	0		46	TRUE
p	3.97862e+08	1.29081e+08	4.15753e+06	4.41535e+07	1.1197e+07	2.36868e+07	1.10113e+07	1.45513e+07	3.93794e+07	3.82196e+06	2.42716e+08	1.13669e+08	1.18624e+08	3.73883e+08	1.35939e+08	1.3348e+08	0	0	0	0	0	0	0	0	0	0	0	0	0	0	0	0	0	0	0	0	0	0	0	0			TRUE
PLATE 18	LHY	CCA1	PRR9	PRR7	PRR5	TOC1	GI	LUX	ELF3	ELF4	RVE1	RVE8	PIF4	PIF5	GBSS1	CHE	0	0	0	0	0	0	0	0	0	0	0	0	0	0	0	0	0	0	0	0	0	0	0	0
a	2.0826e+08	3.10875e+07	1.00984e+08	3.66759e+08	1.96365e+08	6.90479e+07	1.16808e+08	1.02107e+08	1.61201e+08	2.9799e+08	9.20572e+07	7.78139e+07	5.84177e+07	1.596e+08	1.05312e+08	4.47065e+08	0	0	0	0	0	0	0	0	0	0	0	0	0	0	0	0	0	0	0	0	0	0	0	0		10	TRUE
b	3.83885e+08	4.53483e+07	1.40996e+08	5.15738e+08	1.38603e+08	3.22488e+07	1.29222e+07	5.18174e+08	2.11377e+08	2.82288e+08	1.71212e+08	6.02654e+07	5.19514e+07	1.46859e+08	1.95596e+08	4.11839e+08	0	0	0	0	0	0	0	0	0	0	0	0	0	0	0	0	0	0	0	0	0	0	0	0		47	TRUE
c	1.53835e+08	1.17259e+07	7.93393e+07	2.2998e+08	8.54498e+07	4.41007e+07	1.2477e+06	1.39198e+08	1.2375e+08	1.96615e+08	7.56124e+07	1.08738e+07	8.67125e+06	6.3389e+06	5.05852e+07	1.09581e+08	0	0	0	0	0	0	0	0	0	0	0	0	0	0	0	0	0	0	0	0	0	0	0	0		17	TRUE
d	1.90368e+08	2.70019e+07	5.13053e+06	3.11088e+08	6.405e+07	5.01143e+07	3.15957e+07	1.37775e+08	1.94534e+08	1.81499e+08	1.33231e+08	1.83108e+07	3.67365e+07	1.71531e+08	2.72045e+07	1.33371e+08	0	0	0	0	0	0	0	0	0	0	0	0	0	0	0	0	0	0	0	0	0	0	0	0		56	TRUE
e	2.50589e+08	3.18941e+07	2.27575e+08	2.44908e+08		6.43937e+07	3.39469e+07	1.24284e+08	1.97285e+08	7.50622e+08	1.68267e+08	5.46117e+07	6.36101e+07	1.38275e+08	2.5645e+08	2.29196e+08	0	0	0	0	0	0	0	0	0	0	0	0	0	0	0	0	0	0	0	0	0	0	0	0		20	TRUE
f	1.81655e+08	3.07411e+07	544802	1.26748e+07	2.72506e+07	6.7842e+07	3.0488e+06	2.32931e+07	9.87473e+07	3.84503e+07	8.32249e+07	5.32981e+07	2.50316e+07	1.14279e+08	2.89101e+07	1.25097e+08	0	0	0	0	0	0	0	0	0	0	0	0	0	0	0	0	0	0	0	0	0	0	0	0		68	TRUE
g	1.46819e+08	3.08862e+07	2.77681e+06	2.05049e+07	1.92062e+07	6.04316e+07	2.40977e+07	3.92686e+07	6.72683e+07	4.69701e+07	5.53156e+07	5.7574e+07	5.20257e+07	9.79209e+07	1.02281e+08	1.58503e+08	0	0	0	0	0	0	0	0	0	0	0	0	0	0	0	0	0	0	0	0	0	0	0	0		21	TRUE
h	8.97871e+07	3.19976e+07	296602	2.46646e+07	2.37109e+07	7.29569e+07	5.18065e+06	2.14804e+07	6.28725e+07	2.68354e+07	5.27547e+07	3.60933e+07	2.13866e+07	1.87047e+08	1.13575e+07	7.82237e+07	0	0	0	0	0	0	0	0	0	0	0	0	0	0	0	0	0	0	0	0	0	0	0	0		69	TRUE
i	1.99886e+08	2.94999e+07	4.32159e+07	1.09169e+08	8.37381e+07	3.04624e+07	1.38225e+07	8.89579e+07	1.39667e+08	1.87192e+08	1.69832e+08	5.35337e+07	3.34259e+07	1.22253e+08	7.45165e+07	1.42738e+08	0	0	0	0	0	0	0	0	0	0	0	0	0	0	0	0	0	0	0	0	0	0	0	0		27	TRUE
j	3.1365e+08	5.50104e+07	825016	1.76446e+07	1.98958e+07	1.09997e+08	4.93869e+06	2.76089e+07	1.27581e+08	3.83366e+07	1.48682e+08	9.81124e+07	1.86184e+07	1.97074e+08	6.19515e+07	1.28819e+08	0	0	0	0	0	0	0	0	0	0	0	0	0	0	0	0	0	0	0	0	0	0	0	0		80	TRUE
k	3.8235e+08	1.18171e+08	1.08962e+07	6.11298e+07	2.69944e+07	3.86801e+07	3.48679e+07	2.89879e+07	5.92484e+07	3.99914e+07	1.03432e+08	1.24971e+08	8.6283e+07	2.73182e+08	2.87047e+08	2.00148e+08	0	0	0	0	0	0	0	0	0	0	0	0	0	0	0	0	0	0	0	0	0	0	0	0		28	TRUE
l	4.31947e+08	1.19141e+08	2.52241e+06	3.08438e+07	1.37637e+07	4.9393e+07	6.21535e+06	2.18842e+07	6.83936e+07	1.59139e+07	2.30231e+08	1.09416e+08	4.69938e+07	2.7493e+08	1.07513e+08	1.26742e+08	0	0	0	0	0	0	0	0	0	0	0	0	0	0	0	0	0	0	0	0	0	0	0	0		85	TRUE
m	1.66299e+08	7.39567e+06	1.60712e+07	2.0769e+08	1.18564e+07	2.91945e+07	9.31126e+06	3.70988e+07	1.22913e+08	1.77292e+08	1.6721e+08	1.72657e+07	2.69446e+07	6.38125e+07	1.0047e+07	9.82088e+07	0	0	0	0	0	0	0	0	0	0	0	0	0	0	0	0	0	0	0	0	0	0	0	0		42	TRUE
n	8.12154e+08	2.1688e+08	1.38286e+06	1.62792e+07	5.62388e+06	3.57054e+07	1.88242e+06	1.48592e+07	6.34397e+07	7.20452e+06	6.23998e+08	1.90321e+08	2.88949e+07	3.55737e+08	2.1487e+08	1.39401e+08	0	0	0	0	0	0	0	0	0	0	0	0	0	0	0	0	0	0	0	0	0	0	0	0		92	TRUE
o	1.02465e+08	2.62105e+07	9.79731e+06	7.61283e+07	5.47536e+07	9.99353e+07	8.66437e+07	7.455e+07	8.3884e+07	8.62916e+07	3.86213e+07	3.40839e+07	1.58137e+08	2.09455e+08	3.93936e+07	2.36402e+08	0	0	0	0	0	0	0	0	0	0	0	0	0	0	0	0	0	0	0	0	0	0	0	0		46	TRUE
p	4.07446e+08	1.27226e+08	4.1238e+06	4.48196e+07	9.61007e+06	2.27879e+07	9.16864e+06	1.32932e+07	4.06339e+07	3.51897e+06	2.37538e+08	1.06095e+08	1.17086e+08	1.07461e+08	1.1992e+08	1.39939e+08	0	0	0	0	0	0	0	0	0	0	0	0	0	0	0	0	0	0	0	0	0	0	0	0			TRUE
PLATE 19	LHY	CCA1	PRR9	PRR7	PRR5	TOC1	GI	LUX	ELF3	ELF4	RVE1	RVE8	PIF4	PIF5	GBSS1	CHE	0	0	0	0	0	0	0	0	0	0	0	0	0	0	0	0	0	0	0	0	0	0	0	0
a	3.64602e+08	1.11311e+08	2.23915e+07	1.0994e+08	3.94052e+07	6.48787e+07	6.50323e+07	4.65961e+07	7.29769e+07	5.00036e+07	1.24586e+08	1.47134e+08	1.64107e+08	3.46601e+08	2.56919e+08	2.54033e+08	0	0	0	0	0	0	0	0	0	0	0	0	0	0	0	0	0	0	0	0	0	0	0	0		34	TRUE
b	1.6914e+08	5.73751e+07	1.027e+07	0	1.29707e+06	0	2.30248e+07	822354	1.13593e+07	7.90193e+07	7.05248e+07	0	7.09273e+10	2.02761e+08	3.66616e+07	4.8483e+08	0	0	0	0	0	0	0	0	0	0	0	0	0	0	0	0	0	0	0	0	0	0	0	0		0	TRUE
c	3.43503e+08	9.08308e+07	1.4065e+07	1.08652e+08	4.10324e+07	7.12753e+07	6.24327e+07	5.28162e+07	7.1232e+07	6.67687e+07	8.76564e+07	1.0594e+08	1.57653e+08	3.01972e+08	1.57702e+08	2.50633e+08	0	0	0	0	0	0	0	0	0	0	0	0	0	0	0	0	0	0	0	0	0	0	0	0		35	TRUE
d	780319	3.03419e+07	6.38792e+06	1.93628e+08	1.33965e+07	423589	2.33529e+07	0	5.51024e+07	0	2.25889e+08	5.64102e+07	0	6.75855e+08	0	0	0	0	0	0	0	0	0	0	0	0	0	0	0	0	0	0	0	0	0	0	0	0	0	0		0	TRUE
e	5.58413e+07	1.29682e+07	2.37481e+06	2.94416e+07	1.59991e+07	4.94174e+07	3.40932e+07	2.63672e+07	4.15033e+07	4.55294e+07	2.03152e+07	1.66372e+07	3.23357e+07	8.54331e+07	1.79799e+07	6.72891e+07	0	0	0	0	0	0	0	0	0	0	0	0	0	0	0	0	0	0	0	0	0	0	0	0		51	TRUE
f	1.26587e+08	0	1.42552e+06	8.84011e+07	0	0	7.10088e+06	2.40896e+07	1.15105e+08	1.94014e+08	0	2.94718e+07	0	5.69194e+08	1.0487e+08	9.38225e+08	0	0	0	0	0	0	0	0	0	0	0	0	0	0	0	0	0	0	0	0	0	0	0	0		0	TRUE
g	9.47027e+07		599173	5.07561e+07	4.31376e+07	1.01029e+08	2.30622e+07	3.79076e+07	6.63961e+07	5.37348e+07	6.02527e+07	4.07727e+07	4.24247e+07	3.14012e+08	1.33667e+07	1.08267e+08	0	0	0	0	0	0	0	0	0	0		0	0	0	0	0	0	0	0	0	0	0	0	0		62	TRUE
h	0	1.87281e-20	1.74582e-10	101.268	425.36	6.08982e+09	1218.2	0	1.52988e-16	1.36635e+08	99.3772	0	1.8869e+12	7.04963e-20	1.3497	1.17306e+09	0	0	0	0	0	0	0	0	0	0	0	0	0	0	0	0	0	0	0	0	0	0	0	0		0	TRUE
i	1.49621e+08	2.84809e+07	2.75129e+07	3.26596e+08	6.89866e+07	6.30328e+07	1.13344e+07	7.2086e+07	8.6481e+07	4.08581e+08	1.24794e+08	3.73858e+07	2.109e+07	6.17302e+07	7.98164e+07	1.28033e+08	0	0	0	0	0	0	0	0	0	0	0	0	0	0	0	0	0	0	0	0	0	0	0	0		81	TRUE
j	0	1587230934823334	1588.49	9.13836e+12	1.08188e+13	1.03803e+15	4.34821e+06	0	9.04611e+18	2.97532e+14	3.12612e+11	1.47476e+19	0	0.00799438	0	1.18797e+22	0	0	0	0	0	0	0	0	0	0	0	0	0	0	0	0	0	0	0	0	0	0	0	0		0	TRUE
k	4.37539e+08	7.68987e+07	493771	8.98834e+06	1.66347e+07	6.19238e+07	2.32279e+06	2.06226e+07	9.40207e+07	2.31619e+07	2.54959e+08	1.30015e+08	1.44317e+07	1.3764e+08	9.84882e+07	1.58486e+08	0	0	0	0	0	0	0	0	0	0	0	0	0	0	0	0	0	0	0	0	0	0	0	0		84	TRUE
l	0	0	0	0	0	0	0	0	0	0	0	0	0	0	0	0	0	0	0	0	0	0	0	0	0	0	0	0	0	0	0	0	0	0	0	0	0	0	0	0		0	TRUE
m	0	0	0	0	0	0	0	0	0	0	0	0	0	0	0	0	0	0	0	0	0	0	0	0	0	0	0	0	0	0	0	0	0	0	0	0	0	0	0	0		0	TRUE
n	0	0	0	0	0	0	0	0	0	0	0	0	0	0	0	0	0	0	0	0	0	0	0	0	0	0	0	0	0	0	0	0	0	0	0	0	0	0	0	0		0	TRUE
o	0	0	0	0	0	0	0	0	0	0	0	0	0	0	0	0	0	0	0	0	0	0	0	0	0	0	0	0	0	0	0	0	0	0	0	0	0	0	0	0		0	TRUE
p	0	0	0	0	0	0	0	0	0	0	0	0	0	0	0	0	0	0	0	0	0	0	0	0	0	0	0	0	0	0	0	0	0	0	0	0	0	0	0	0		0	TRUE
PLATE 20	LHY	CCA1	PRR9	PRR7	PRR5	TOC1	GI	LUX	ELF3	ELF4	RVE1	RVE8	PIF4	PIF5	GBSS1	CHE	0	0	0	0	0	0	0	0	0	0	0	0	0	0	0	0	0	0	0	0	0	0	0	0
a	3.9224e+08	1.23941e+08	1.23318e+07	8.51337e+07	2.36044e+07	4.20759e+07	4.1836e+07	3.32229e+07	5.3623e+07	3.71542e+07	8.42998e+07	1.23523e+08	1.2375e+08	2.99413e+08	1.86952e+08	1.94488e+08	0	0	0	0	0	0	0	0	0	0	0	0	0	0	0	0	0	0	0	0	0	0	0	0		34	TRUE
b	2.88327e+08	9.63231e+07	1.02243e+07	8.98232e+07	2.7666e+07	1.44632e+07	4.8229e+07	3.278e+07	4.60587e+07	3.09662e+07	8.58203e+07	9.99322e+07	1.14565e+08	2.58228e+08	1.91382e+08	2.41119e+08	0	0	0	0	0	0	0	0	0	0	0	0	0	0	0	0	0	0	0	0	0	0	0	0		34	TRUE
c	3.45731e+08	9.13843e+07	1.37839e+07	1.03753e+08	3.80715e+07	6.10771e+07	5.75667e+07	4.14483e+07	6.02406e+07	5.71782e+07	7.9534e+07	9.52692e+07	1.25476e+08	2.42062e+08	1.54972e+08	2.1927e+08	0	0	0	0	0	0	0	0	0	0	0	0	0	0	0	0	0	0	0	0	0	0	0	0		35	TRUE
d	3.35367e+08	1.01388e+08	1.33083e+07	9.78041e+07	4.21807e+07	6.80316e+07	5.90224e+07	4.67964e+07	6.87028e+07	5.88877e+07	9.43763e+07	1.04392e+08	1.52196e+08	3.17812e+08	1.50443e+08	2.32918e+08	0	0	0	0	0	0	0	0	0	0	0	0	0	0	0	0	0	0	0	0	0	0	0	0		35	TRUE
e	6.09029e+07	1.75066e+07	2.57711e+06	3.45735e+07	1.6335e+07	4.21736e+07	2.98445e+07	2.59728e+07	3.73837e+07	4.07063e+07	1.97378e+07	5939.35	2.28838e+07	8.12044e+07	1.93055e+07	7.29641e+07	0	0	0	0	0	0	0	0	0	0	0	0	0	0	0	0	0	0	0	0	0	0	0	0		51	TRUE
f	5.49069e+07	1.20616e+07	2.43186e+06	2.73217e+07	1.46879e+07	4.31678e+07	3.08832e+07	2.48678e+07	3.7594e+07	3.79449e+07	1.70408e+07	2.14339e+07	3.25255e+07	7.3001e+07	1.74474e+07	6.45844e+07	0	0	0	0	0	0	0	0	0	0	0	0	0	0	0	0	0	0	0	0	0	0	0	0		51	TRUE
g	9.08553e+07	2.87373e+07	582677	5.87357e+07	3.96633e+07	1.04822e+08	2.19905e+07	3.48444e+07	6.64517e+07	4.7894e+07	5.38387e+07	3.45608e+07	3.70705e+07	3.27165e+08	1.26214e+07	1.0751e+08	0	0	0	0	0	0	0	0	0	0	0	0	0	0	0	0	0	0	0	0	0	0	0	0		62	TRUE
h	8.22294e+07	2.63656e+07	395971	4.65459e+07	3.83193e+07	9.00839e+07	1.71129e+07	3.60148e+07	7.38868e+07	4.96324e+07	5.64906e+07	4.05465e+07	3.56192e+07	2.63949e+08	1.07168e+07	9.61849e+07	0	0	0	0	0	0	0	0	0	0	0	0	0	0	0	0	0	0	0	0	0	0	0	0		62	TRUE
i	1.25294e+08	4.6373e+07	1.86879e+07	4.20434e+08	1.23298e+08	3.39101e+07	2.27744e+07	3.64726e+08	2.76146e+08	2.1012e+08	1.02073e+08	1.15072e+08	0	2.42043e+08	9.08678e+07	2.04167e+08	0	0	0	0	0	0	0	0	0	0	0	0	0	0	0	0	0	0	0	0	0	0	0	0		81	TRUE
j	2.57186e+08	2.44939e+07	6.49191e+07	3.71166e+08	1.37922e+08	5.66564e+07	7.72724e+07	8.31418e+07	3.67097e+08	2.25866e+08	1.60472e+08	7.17476e+07	8.82862e+07	1.61149e+08	8.30367e+07	1.03766e+08	0	0	0	0	0	0	0	0	0	0	0	0	0	0	0	0	0	0	0	0	0	0	0	0		81	TRUE
k	4.05366e+08	8.18211e+07	948631	1.15607e+07	1.88821e+07	6.73062e+07	2.40731e+06	2.48155e+07	9.18712e+07	2.67643e+07	2.18063e+08	1.45533e+08	1.67204e+07	1.21546e+08	9.76502e+07	1.53851e+08	0	0	0	0	0	0	0	0	0	0	0	0	0	0	0	0	0	0	0	0	0	0	0	0		84	TRUE
l	5.52864e+08	8.61144e+07	692788	8.65994e+06	2.12142e+07	5.97121e+07	1.93449e+06	1.83799e+07	1.03642e+08	1.7326e+07	1.77773e+08	1.19899e+08	1.93315e+07	1.1161e+08	1.26586e+08	1.84773e+08	0	0	0	0	0	0	0	0	0	0	0	0	0	0	0	0	0	0	0	0	0	0	0	0		84	TRUE
m	0	0	0	0	0	0	0	0	0	0	0	0	0	0	0	0	0	0	0	0	0	0	0	0	0	0	0	0	0	0	0	0	0	0	0	0	0	0	0	0		0	TRUE
n	0	0	0	0	0	0	0	0	0	0	0	0	0	0	0	0	0	0	0	0	0	0	0	0	0	0	0	0	0	0	0	0	0	0	0	0	0	0	0	0		0	TRUE
o	0	0	0	0	0	0	0	0	0	0	0	0	0	0	0	0	0	0	0	0	0	0	0	0	0	0	0	0	0	0	0	0	0	0	0	0	0	0	0	0		0	TRUE
p	0	0	0	0	0	0	0	0	0	0	0	0	0	0	0	0	0	0	0	0	0	0	0	0	0	0	0	0	0	0	0	0	0	0	0	0	0	0	0	0			TRUE
PLATE 21	GAPDH3'	GAPDH5'	lhy	cca1	prr9	prr7	prr5	toc1	gi	lux	elf3	elf4	ztl	cop1	pif1	pif3	pif4	pif5	pif6	pif7	pil1	hfr1	spa1	hy5	din1	din6	bcat2	atg8e	atl8	rub_alpha	gbss1	asp.p	rve1	rve2	rve3	rve4	rve5	rve6	rve7	rve8
a	#DIV/0!	#DIV/0!	#DIV/0!	#DIV/0!	#DIV/0!	#DIV/0!	#DIV/0!	#DIV/0!	#DIV/0!	#DIV/0!	#DIV/0!	#DIV/0!	#DIV/0!	#DIV/0!	#DIV/0!	#DIV/0!	#DIV/0!	#DIV/0!	#DIV/0!	#DIV/0!	#DIV/0!	#DIV/0!	#DIV/0!	#DIV/0!	#DIV/0!	#DIV/0!	#DIV/0!	#DIV/0!	#DIV/0!	#DIV/0!	#DIV/0!	#DIV/0!	#DIV/0!	#DIV/0!	#DIV/0!	#DIV/0!	#DIV/0!	#DIV/0!	#DIV/0!	#DIV/0!		0	FALSE
b	0	0	0	0	0	0	0	0	0	0	0	0	0	0	0	0	0	0	0	0	0	0	0	0	0	0	0	0	0	0	0	0	0	0	0	0	0	0	0	0		0	FALSE
c	#DIV/0!	#DIV/0!	#DIV/0!	#DIV/0!	#DIV/0!	#DIV/0!	#DIV/0!	#DIV/0!	#DIV/0!	#DIV/0!	#DIV/0!	#DIV/0!	#DIV/0!	#DIV/0!	#DIV/0!	#DIV/0!	#DIV/0!	#DIV/0!	#DIV/0!	#DIV/0!	#DIV/0!	#DIV/0!	#DIV/0!	#DIV/0!	#DIV/0!	#DIV/0!	#DIV/0!	#DIV/0!	#DIV/0!	#DIV/0!	#DIV/0!	#DIV/0!	#DIV/0!	#DIV/0!	#DIV/0!	#DIV/0!	#DIV/0!	#DIV/0!	#DIV/0!	#DIV/0!		0	FALSE
d	0	0	0	0	0	0	0	0	0	0	0	0	0	0	0	0	0	0	0	0	0	0	0	0	0	0	0	0	0	0	0	0	0	0	0	0	0	0	0	0		0	FALSE
e	#DIV/0!	#DIV/0!	#DIV/0!	#DIV/0!	#DIV/0!	#DIV/0!	#DIV/0!	#DIV/0!	#DIV/0!	#DIV/0!	#DIV/0!	#DIV/0!	#DIV/0!	#DIV/0!	#DIV/0!	#DIV/0!	#DIV/0!	#DIV/0!	#DIV/0!	#DIV/0!	#DIV/0!	#DIV/0!	#DIV/0!	#DIV/0!	#DIV/0!	#DIV/0!	#DIV/0!	#DIV/0!	#DIV/0!	#DIV/0!	#DIV/0!	#DIV/0!	#DIV/0!	#DIV/0!	#DIV/0!	#DIV/0!	#DIV/0!	#DIV/0!	#DIV/0!	#DIV/0!		0	FALSE
f	0	0	0	0	0	0	0	0	0	0	0	0	0	0	0	0	0	0	0	0	0	0	0	0	0	0	0	0	0	0	0	0	0	0	0	0	0	0	0	0		0	FALSE
g	#DIV/0!	#DIV/0!	#DIV/0!	#DIV/0!	#DIV/0!	#DIV/0!	#DIV/0!	#DIV/0!	#DIV/0!	#DIV/0!	#DIV/0!	#DIV/0!	#DIV/0!	#DIV/0!	#DIV/0!	#DIV/0!	#DIV/0!		#DIV/0!	#DIV/0!	#DIV/0!	#DIV/0!	#DIV/0!	#DIV/0!	#DIV/0!	#DIV/0!	#DIV/0!	#DIV/0!	#DIV/0!	#DIV/0!	#DIV/0!	#DIV/0!	#DIV/0!	#DIV/0!	#DIV/0!	#DIV/0!	#DIV/0!	#DIV/0!	#DIV/0!	#DIV/0!		0	FALSE
h	0	0	0	0	0	0	0	0	0	0	0	0	0	0	0	0	0	0	0	0	0	0	0	0	0	0	0	0	0	0	0	0	0	0	0	0	0	0	0	0		0	FALSE
i	#DIV/0!	#DIV/0!	#DIV/0!	#DIV/0!	#DIV/0!	#DIV/0!	#DIV/0!	#DIV/0!	#DIV/0!	#DIV/0!	#DIV/0!	#DIV/0!	#DIV/0!	#DIV/0!	#DIV/0!	#DIV/0!	#DIV/0!	#DIV/0!	#DIV/0!	#DIV/0!	#DIV/0!	#DIV/0!	#DIV/0!	#DIV/0!	#DIV/0!	#DIV/0!	#DIV/0!	#DIV/0!	#DIV/0!	#DIV/0!	#DIV/0!	#DIV/0!	#DIV/0!	#DIV/0!	#DIV/0!	#DIV/0!	#DIV/0!	#DIV/0!	#DIV/0!	#DIV/0!		0	FALSE
j	0	0	0	0	0	0	0	0	0	0	0	0	0	0	0	0	0	0	0	0	0	0	0	0	0	0	0	0	0	0	0	0	0	0	0	0	0	0	0	0		0	FALSE
k	#DIV/0!	#DIV/0!	#DIV/0!	#DIV/0!	#DIV/0!	#DIV/0!	#DIV/0!	#DIV/0!	#DIV/0!	#DIV/0!	#DIV/0!	#DIV/0!	#DIV/0!	#DIV/0!	#DIV/0!	#DIV/0!	#DIV/0!	#DIV/0!	#DIV/0!	#DIV/0!	#DIV/0!	#DIV/0!	#DIV/0!	#DIV/0!	#DIV/0!	#DIV/0!	#DIV/0!	#DIV/0!	#DIV/0!	#DIV/0!	#DIV/0!	#DIV/0!	#DIV/0!	#DIV/0!	#DIV/0!	#DIV/0!	#DIV/0!	#DIV/0!	#DIV/0!	#DIV/0!		0	FALSE
l	0	0	0	0	0	0	0	0	0	0	0	0	0	0	0	0	0	0	0	0	0	0	0	0	0	0	0	0	0	0	0	0	0	0	0	0	0	0	0	0		0	FALSE
m	#DIV/0!	#DIV/0!	#DIV/0!	#DIV/0!	#DIV/0!	#DIV/0!	#DIV/0!	#DIV/0!	#DIV/0!	#DIV/0!	#DIV/0!	#DIV/0!	#DIV/0!	#DIV/0!	#DIV/0!	#DIV/0!	#DIV/0!	#DIV/0!	#DIV/0!	#DIV/0!	#DIV/0!	#DIV/0!	#DIV/0!	#DIV/0!	#DIV/0!	#DIV/0!	#DIV/0!	#DIV/0!	#DIV/0!	#DIV/0!	#DIV/0!	#DIV/0!	#DIV/0!	#DIV/0!	#DIV/0!	#DIV/0!	#DIV/0!	#DIV/0!	#DIV/0!	#DIV/0!		0	FALSE
n	0	0	0	0	0	0	0	0	0	0	0	0	0	0	0	0	0	0	0	0	0	0	0	0	0	0	0	0	0	0	0	0	0	0	0	0	0	0	0	0		0	FALSE
o	#DIV/0!	#DIV/0!	#DIV/0!	#DIV/0!	#DIV/0!	#DIV/0!	#DIV/0!	#DIV/0!	#DIV/0!	#DIV/0!	#DIV/0!	#DIV/0!	#DIV/0!	#DIV/0!	#DIV/0!	#DIV/0!	#DIV/0!	#DIV/0!	#DIV/0!	#DIV/0!	#DIV/0!	#DIV/0!	#DIV/0!	#DIV/0!	#DIV/0!	#DIV/0!	#DIV/0!	#DIV/0!	#DIV/0!	#DIV/0!	#DIV/0!	#DIV/0!	#DIV/0!	#DIV/0!	#DIV/0!	#DIV/0!	#DIV/0!	#DIV/0!	#DIV/0!	#DIV/0!		0	FALSE
p	0	0	0	0	0	0	0	0	0	0	0	0	0	0	0	0	0	0	0	0	0	0	0	0	0	0	0	0	0	0	0	0	0	0	0	0	0	0	0	0			FALSE
PLATE 22	GAPDH3'	GAPDH5'	lhy	cca1	prr9	prr7	prr5	toc1	gi	lux	elf3	elf4	ztl	cop1	pif1	pif3	pif4	pif5	pif6	pif7	pil1	hfr1	spa1	hy5	din1	din6	bcat2	atg8e	atl8	rub_alpha	gbss1	asp.p	rve1	rve2	rve3	rve4	rve5	rve6	rve7	rve8
a	#DIV/0!	#DIV/0!	#DIV/0!	#DIV/0!	#DIV/0!	#DIV/0!	#DIV/0!	#DIV/0!	#DIV/0!	#DIV/0!	#DIV/0!	#DIV/0!	#DIV/0!	#DIV/0!	#DIV/0!	#DIV/0!	#DIV/0!	#DIV/0!	#DIV/0!	#DIV/0!	#DIV/0!	#DIV/0!	#DIV/0!	#DIV/0!	#DIV/0!	#DIV/0!	#DIV/0!	#DIV/0!	#DIV/0!	#DIV/0!	#DIV/0!	#DIV/0!	#DIV/0!	#DIV/0!	#DIV/0!	#DIV/0!	#DIV/0!	#DIV/0!	#DIV/0!	#DIV/0!		0	FALSE
b	0	0	0	0	0	0	0	0	0	0	0	0	0	0	0	0	0	0	0	0	0	0	0	0	0	0	0	0	0	0	0	0	0	0	0	0	0	0	0	0		0	FALSE
c	#DIV/0!	#DIV/0!	#DIV/0!	#DIV/0!	#DIV/0!	#DIV/0!	#DIV/0!	#DIV/0!	#DIV/0!	#DIV/0!	#DIV/0!	#DIV/0!	#DIV/0!	#DIV/0!	#DIV/0!	#DIV/0!	#DIV/0!	#DIV/0!	#DIV/0!	#DIV/0!	#DIV/0!	#DIV/0!	#DIV/0!	#DIV/0!	#DIV/0!	#DIV/0!	#DIV/0!	#DIV/0!	#DIV/0!	#DIV/0!	#DIV/0!	#DIV/0!	#DIV/0!	#DIV/0!	#DIV/0!	#DIV/0!	#DIV/0!	#DIV/0!	#DIV/0!	#DIV/0!		0	FALSE
d	0	0	0	0	0	0	0	0	0	0	0	0	0	0	0	0	0	0	0	0	0	0	0	0	0	0	0	0	0	0	0	0	0	0	0	0	0	0	0	0		0	FALSE
e	#DIV/0!	#DIV/0!	#DIV/0!	#DIV/0!	#DIV/0!	#DIV/0!	#DIV/0!	#DIV/0!	#DIV/0!	#DIV/0!	#DIV/0!	#DIV/0!	#DIV/0!	#DIV/0!	#DIV/0!	#DIV/0!	#DIV/0!	#DIV/0!	#DIV/0!	#DIV/0!	#DIV/0!	#DIV/0!	#DIV/0!	#DIV/0!	#DIV/0!	#DIV/0!	#DIV/0!	#DIV/0!	#DIV/0!	#DIV/0!	#DIV/0!	#DIV/0!	#DIV/0!	#DIV/0!	#DIV/0!	#DIV/0!	#DIV/0!	#DIV/0!	#DIV/0!	#DIV/0!		0	FALSE
f	0	0	0	0	0	0	0	0	0	0	0	0	0	0	0	0	0	0	0	0	0	0	0	0	0	0	0	0	0	0	0	0	0	0	0	0	0	0	0	0		0	FALSE
g	#DIV/0!	#DIV/0!	#DIV/0!	#DIV/0!	#DIV/0!	#DIV/0!	#DIV/0!	#DIV/0!	#DIV/0!	#DIV/0!	#DIV/0!	#DIV/0!	#DIV/0!	#DIV/0!	#DIV/0!	#DIV/0!	#DIV/0!	#DIV/0!	#DIV/0!		#DIV/0!	#DIV/0!	#DIV/0!	#DIV/0!	#DIV/0!	#DIV/0!	#DIV/0!	#DIV/0!	#DIV/0!	#DIV/0!	#DIV/0!	#DIV/0!	#DIV/0!	#DIV/0!	#DIV/0!	#DIV/0!	#DIV/0!	#DIV/0!	#DIV/0!	#DIV/0!		0	FALSE
h	0	0	0	0	0	0	0	0	0	0	0	0	0	0	0	0	0	0	0	0	0	0	0	0	0	0	0	0	0	0	0	0	0	0	0	0	0	0	0	0		0	FALSE
i	#DIV/0!	#DIV/0!	#DIV/0!	#DIV/0!	#DIV/0!	#DIV/0!	#DIV/0!	#DIV/0!	#DIV/0!	#DIV/0!	#DIV/0!	#DIV/0!	#DIV/0!	#DIV/0!	#DIV/0!	#DIV/0!	#DIV/0!	#DIV/0!	#DIV/0!	#DIV/0!	#DIV/0!	#DIV/0!	#DIV/0!	#DIV/0!	#DIV/0!	#DIV/0!	#DIV/0!	#DIV/0!	#DIV/0!	#DIV/0!	#DIV/0!	#DIV/0!	#DIV/0!	#DIV/0!	#DIV/0!	#DIV/0!	#DIV/0!	#DIV/0!	#DIV/0!	#DIV/0!		0	FALSE
j	0	0	0	0	0	0	0	0	0	0	0	0	0	0	0	0	0	0	0	0	0	0	0	0	0	0	0	0	0	0	0	0	0	0	0	0	0	0	0	0		0	FALSE
k	#DIV/0!	#DIV/0!	#DIV/0!	#DIV/0!	#DIV/0!	#DIV/0!	#DIV/0!	#DIV/0!	#DIV/0!	#DIV/0!	#DIV/0!	#DIV/0!	#DIV/0!	#DIV/0!	#DIV/0!	#DIV/0!	#DIV/0!	#DIV/0!	#DIV/0!	#DIV/0!	#DIV/0!	#DIV/0!	#DIV/0!	#DIV/0!	#DIV/0!	#DIV/0!	#DIV/0!	#DIV/0!	#DIV/0!	#DIV/0!	#DIV/0!	#DIV/0!	#DIV/0!	#DIV/0!	#DIV/0!	#DIV/0!	#DIV/0!	#DIV/0!	#DIV/0!	#DIV/0!		0	FALSE
l	0	0	0	0	0	0	0	0	0	0	0	0	0	0	0	0	0	0	0	0	0	0	0	0	0	0	0	0	0	0	0	0	0	0	0	0	0	0	0	0		0	FALSE
m	#DIV/0!	#DIV/0!	#DIV/0!	#DIV/0!	#DIV/0!	#DIV/0!		#DIV/0!	#DIV/0!	#DIV/0!	#DIV/0!	#DIV/0!	#DIV/0!	#DIV/0!	#DIV/0!	#DIV/0!	#DIV/0!	#DIV/0!	#DIV/0!	#DIV/0!	#DIV/0!	#DIV/0!	#DIV/0!	#DIV/0!	#DIV/0!	#DIV/0!	#DIV/0!	#DIV/0!	#DIV/0!	#DIV/0!	#DIV/0!	#DIV/0!	#DIV/0!	#DIV/0!	#DIV/0!	#DIV/0!	#DIV/0!	#DIV/0!	#DIV/0!	#DIV/0!		0	FALSE
n	0	0	0	0	0	0	0	0	0	0	0	0	0	0	0	0	0	0	0	0	0	0	0	0	0	0	0	0	0	0	0	0	0	0	0	0	0	0	0	0		0	FALSE
o	#DIV/0!	#DIV/0!	#DIV/0!	#DIV/0!	#DIV/0!	#DIV/0!	#DIV/0!	#DIV/0!	#DIV/0!	#DIV/0!	#DIV/0!	#DIV/0!	#DIV/0!	#DIV/0!	#DIV/0!	#DIV/0!	#DIV/0!	#DIV/0!	#DIV/0!	#DIV/0!	#DIV/0!	#DIV/0!	#DIV/0!	#DIV/0!	#DIV/0!	#DIV/0!	#DIV/0!	#DIV/0!	#DIV/0!	#DIV/0!	#DIV/0!	#DIV/0!	#DIV/0!	#DIV/0!	#DIV/0!	#DIV/0!	#DIV/0!	#DIV/0!	#DIV/0!	#DIV/0!		0	FALSE
p	0	0	0	0	0	0	0	0	0	0	0	0	0	0	0	0	0	0	0	0	0	0	0	0	0	0	0	0	0	0	0	0	0	0	0	0	0	0	0	0			FALSE
PLATE 23	GAPDH3'	GAPDH5'	lhy	cca1	prr9	prr7	prr5	toc1	gi	lux	elf3	elf4	ztl	cop1	pif1	pif3	pif4	pif5	pif6	pif7	pil1	hfr1	spa1	hy5	din1	din6	bcat2	atg8e	atl8	rub_alpha	gbss1	asp.p	rve1	rve2	rve3	rve4	rve5	rve6	rve7	rve8
a	#DIV/0!	#DIV/0!	#DIV/0!	#DIV/0!	#DIV/0!	#DIV/0!	#DIV/0!	#DIV/0!	#DIV/0!	#DIV/0!	#DIV/0!	#DIV/0!	#DIV/0!	#DIV/0!	#DIV/0!	#DIV/0!	#DIV/0!	#DIV/0!	#DIV/0!	#DIV/0!	#DIV/0!	#DIV/0!	#DIV/0!	#DIV/0!	#DIV/0!	#DIV/0!	#DIV/0!	#DIV/0!	#DIV/0!	#DIV/0!	#DIV/0!	#DIV/0!	#DIV/0!	#DIV/0!	#DIV/0!	#DIV/0!	#DIV/0!	#DIV/0!	#DIV/0!	#DIV/0!		0	FALSE
b	0	0	0	0	0	0	0	0	0	0	0	0	0	0	0	0	0	0	0	0	0	0	0	0	0	0	0	0	0	0	0	0	0	0	0	0	0	0	0	0		0	FALSE
c	#DIV/0!	#DIV/0!	#DIV/0!	#DIV/0!	#DIV/0!	#DIV/0!	#DIV/0!	#DIV/0!	#DIV/0!	#DIV/0!	#DIV/0!	#DIV/0!	#DIV/0!	#DIV/0!	#DIV/0!	#DIV/0!	#DIV/0!	#DIV/0!	#DIV/0!	#DIV/0!	#DIV/0!	#DIV/0!	#DIV/0!	#DIV/0!	#DIV/0!	#DIV/0!	#DIV/0!	#DIV/0!	#DIV/0!	#DIV/0!	#DIV/0!	#DIV/0!	#DIV/0!	#DIV/0!	#DIV/0!	#DIV/0!	#DIV/0!	#DIV/0!	#DIV/0!	#DIV/0!		0	FALSE
d	0	0	0	0	0	0	0	0	0	0	0	0	0	0	0	0	0	0	0	0	0	0	0	0	0	0	0	0	0	0	0	0	0	0	0	0	0	0	0	0		0	FALSE
e	#DIV/0!	#DIV/0!	#DIV/0!	#DIV/0!	#DIV/0!	#DIV/0!	#DIV/0!	#DIV/0!	#DIV/0!	#DIV/0!	#DIV/0!	#DIV/0!	#DIV/0!	#DIV/0!	#DIV/0!		#DIV/0!	#DIV/0!	#DIV/0!	#DIV/0!	#DIV/0!	#DIV/0!	#DIV/0!	#DIV/0!	#DIV/0!	#DIV/0!	#DIV/0!	#DIV/0!	#DIV/0!	#DIV/0!	#DIV/0!	#DIV/0!	#DIV/0!	#DIV/0!	#DIV/0!	#DIV/0!	#DIV/0!	#DIV/0!	#DIV/0!	#DIV/0!		0	FALSE
f	0	0	0	0	0	0	0	0	0	0	0	0	0	0	0	0	0	0	0	0	0	0	0	0	0	0	0	0	0	0	0	0	0	0	0	0	0	0	0	0		0	FALSE
g	#DIV/0!	#DIV/0!	#DIV/0!	#DIV/0!	#DIV/0!	#DIV/0!	#DIV/0!	#DIV/0!	#DIV/0!	#DIV/0!	#DIV/0!	#DIV/0!	#DIV/0!	#DIV/0!	#DIV/0!	#DIV/0!	#DIV/0!	#DIV/0!	#DIV/0!	#DIV/0!	#DIV/0!	#DIV/0!	#DIV/0!	#DIV/0!	#DIV/0!	#DIV/0!	#DIV/0!	#DIV/0!	#DIV/0!	#DIV/0!	#DIV/0!	#DIV/0!	#DIV/0!	#DIV/0!	#DIV/0!	#DIV/0!	#DIV/0!	#DIV/0!	#DIV/0!	#DIV/0!		0	FALSE
h	0	0	0	0	0	0	0	0	0	0	0	0	0	0	0	0	0	0	0	0	0	0	0	0	0	0	0	0	0	0	0	0	0	0	0	0	0	0	0	0		0	FALSE
i	#DIV/0!	#DIV/0!	#DIV/0!	#DIV/0!	#DIV/0!	#DIV/0!	#DIV/0!	#DIV/0!	#DIV/0!	#DIV/0!	#DIV/0!	#DIV/0!	#DIV/0!	#DIV/0!	#DIV/0!	#DIV/0!	#DIV/0!	#DIV/0!	#DIV/0!	#DIV/0!	#DIV/0!	#DIV/0!	#DIV/0!	#DIV/0!	#DIV/0!	#DIV/0!	#DIV/0!	#DIV/0!	#DIV/0!	#DIV/0!	#DIV/0!	#DIV/0!	#DIV/0!	#DIV/0!	#DIV/0!	#DIV/0!	#DIV/0!	#DIV/0!	#DIV/0!	#DIV/0!		0	FALSE
j	0	0	0	0	0	0	0	0	0	0	0	0	0	0	0	0	0	0	0	0	0	0	0	0	0	0	0	0	0	0	0	0	0	0	0	0	0	0	0	0		0	FALSE
k	#DIV/0!	#DIV/0!	#DIV/0!	#DIV/0!	#DIV/0!	#DIV/0!	#DIV/0!	#DIV/0!	#DIV/0!	#DIV/0!	#DIV/0!	#DIV/0!	#DIV/0!	#DIV/0!	#DIV/0!	#DIV/0!	#DIV/0!	#DIV/0!	#DIV/0!	#DIV/0!	#DIV/0!	#DIV/0!	#DIV/0!	#DIV/0!	#DIV/0!	#DIV/0!	#DIV/0!	#DIV/0!	#DIV/0!	#DIV/0!	#DIV/0!	#DIV/0!	#DIV/0!	#DIV/0!	#DIV/0!	#DIV/0!	#DIV/0!	#DIV/0!	#DIV/0!	#DIV/0!		0	FALSE
l	0	0	0	0	0	0	0	0	0	0	0	0	0	0	0	0	0	0	0	0	0	0	0	0	0	0	0	0	0	0	0	0	0	0	0	0	0	0	0	0		0	FALSE
m	#DIV/0!	#DIV/0!	#DIV/0!	#DIV/0!	#DIV/0!	#DIV/0!	#DIV/0!	#DIV/0!	#DIV/0!	#DIV/0!	#DIV/0!	#DIV/0!	#DIV/0!	#DIV/0!	#DIV/0!	#DIV/0!	#DIV/0!	#DIV/0!	#DIV/0!	#DIV/0!	#DIV/0!	#DIV/0!	#DIV/0!	#DIV/0!	#DIV/0!	#DIV/0!	#DIV/0!	#DIV/0!	#DIV/0!	#DIV/0!	#DIV/0!	#DIV/0!	#DIV/0!	#DIV/0!	#DIV/0!	#DIV/0!	#DIV/0!	#DIV/0!	#DIV/0!	#DIV/0!		0	FALSE
n	0	0	0	0	0	0	0	0	0	0	0	0	0	0	0	0	0	0	0	0	0	0	0	0	0	0	0	0	0	0	0	0	0	0	0	0	0	0	0	0		0	FALSE
o	#DIV/0!	#DIV/0!	#DIV/0!	#DIV/0!	#DIV/0!	#DIV/0!	#DIV/0!	#DIV/0!	#DIV/0!	#DIV/0!	#DIV/0!	#DIV/0!	#DIV/0!	#DIV/0!	#DIV/0!	#DIV/0!	#DIV/0!	#DIV/0!	#DIV/0!	#DIV/0!	#DIV/0!	#DIV/0!	#DIV/0!	#DIV/0!	#DIV/0!	#DIV/0!	#DIV/0!	#DIV/0!	#DIV/0!	#DIV/0!	#DIV/0!	#DIV/0!	#DIV/0!	#DIV/0!	#DIV/0!	#DIV/0!	#DIV/0!	#DIV/0!	#DIV/0!	#DIV/0!		0	FALSE
p	0	0	0	0	0	0	0	0	0	0	0	0	0	0	0	0	0	0	0	0	0	0	0	0	0	0	0	0	0	0	0	0	0	0	0	0	0	0	0	0			FALSE
PLATE 24	GAPDH3'	GAPDH5'	lhy	cca1	prr9	prr7	prr5	toc1	gi	lux	elf3	elf4	ztl	cop1	pif1	pif3	pif4	pif5	pif6	pif7	pil1	hfr1	spa1	hy5	din1	din6	bcat2	atg8e	atl8	rub_alpha	gbss1	asp.p	rve1	rve2	rve3	rve4	rve5	rve6	rve7	rve8
a	#DIV/0!	#DIV/0!	#DIV/0!	#DIV/0!	#DIV/0!	#DIV/0!	#DIV/0!	#DIV/0!	#DIV/0!	#DIV/0!	#DIV/0!	#DIV/0!	#DIV/0!	#DIV/0!	#DIV/0!	#DIV/0!	#DIV/0!	#DIV/0!	#DIV/0!	#DIV/0!	#DIV/0!	#DIV/0!	#DIV/0!	#DIV/0!	#DIV/0!	#DIV/0!	#DIV/0!	#DIV/0!	#DIV/0!	#DIV/0!	#DIV/0!	#DIV/0!	#DIV/0!	#DIV/0!	#DIV/0!	#DIV/0!	#DIV/0!	#DIV/0!	#DIV/0!	#DIV/0!		0	FALSE
b	0	0	0	0	0	0	0	0	0	0	0	0	0	0	0	0	0	0	0	0	0	0	0	0	0	0	0	0	0	0	0	0	0	0	0	0	0	0	0	0		0	FALSE
c	#DIV/0!	#DIV/0!	#DIV/0!	#DIV/0!	#DIV/0!	#DIV/0!	#DIV/0!	#DIV/0!	#DIV/0!	#DIV/0!	#DIV/0!	#DIV/0!	#DIV/0!	#DIV/0!	#DIV/0!	#DIV/0!	#DIV/0!	#DIV/0!	#DIV/0!	#DIV/0!	#DIV/0!	#DIV/0!	#DIV/0!	#DIV/0!	#DIV/0!	#DIV/0!	#DIV/0!	#DIV/0!	#DIV/0!	#DIV/0!	#DIV/0!	#DIV/0!	#DIV/0!	#DIV/0!	#DIV/0!	#DIV/0!	#DIV/0!	#DIV/0!	#DIV/0!	#DIV/0!		0	FALSE
d	0	0	0	0	0	0	0	0	0	0	0	0	0	0	0	0	0	0	0	0	0	0	0	0	0	0	0	0	0	0	0	0	0	0	0	0	0	0	0	0		0	FALSE
e	#DIV/0!	#DIV/0!	#DIV/0!	#DIV/0!		#DIV/0!	#DIV/0!	#DIV/0!	#DIV/0!	#DIV/0!	#DIV/0!	#DIV/0!	#DIV/0!	#DIV/0!	#DIV/0!	#DIV/0!	#DIV/0!	#DIV/0!	#DIV/0!	#DIV/0!	#DIV/0!	#DIV/0!	#DIV/0!	#DIV/0!	#DIV/0!	#DIV/0!	#DIV/0!	#DIV/0!	#DIV/0!	#DIV/0!	#DIV/0!	#DIV/0!	#DIV/0!	#DIV/0!	#DIV/0!	#DIV/0!	#DIV/0!	#DIV/0!	#DIV/0!	#DIV/0!		0	FALSE
f	0	0	0	0	0	0	0	0	0	0	0	0	0	0	0	0	0	0	0	0	0	0	0	0	0	0	0	0	0	0	0	0	0	0	0	0	0	0	0	0		0	FALSE
g	#DIV/0!	#DIV/0!	#DIV/0!	#DIV/0!	#DIV/0!	#DIV/0!	#DIV/0!	#DIV/0!	#DIV/0!	#DIV/0!	#DIV/0!	#DIV/0!	#DIV/0!	#DIV/0!	#DIV/0!	#DIV/0!	#DIV/0!	#DIV/0!	#DIV/0!	#DIV/0!	#DIV/0!	#DIV/0!	#DIV/0!	#DIV/0!	#DIV/0!	#DIV/0!	#DIV/0!	#DIV/0!	#DIV/0!	#DIV/0!	#DIV/0!	#DIV/0!	#DIV/0!	#DIV/0!	#DIV/0!	#DIV/0!	#DIV/0!	#DIV/0!	#DIV/0!	#DIV/0!		0	FALSE
h	0	0	0	0	0	0	0	0	0	0	0	0	0	0	0	0	0	0	0	0	0	0	0	0	0	0	0	0	0	0	0	0	0	0	0	0	0	0	0	0		0	FALSE
i	#DIV/0!	#DIV/0!	#DIV/0!	#DIV/0!	#DIV/0!	#DIV/0!	#DIV/0!	#DIV/0!	#DIV/0!	#DIV/0!	#DIV/0!	#DIV/0!	#DIV/0!	#DIV/0!	#DIV/0!	#DIV/0!	#DIV/0!	#DIV/0!	#DIV/0!	#DIV/0!	#DIV/0!	#DIV/0!	#DIV/0!	#DIV/0!	#DIV/0!	#DIV/0!	#DIV/0!	#DIV/0!	#DIV/0!	#DIV/0!	#DIV/0!	#DIV/0!	#DIV/0!	#DIV/0!	#DIV/0!	#DIV/0!	#DIV/0!	#DIV/0!	#DIV/0!	#DIV/0!		0	FALSE
j	0	0	0	0	0	0	0	0	0	0	0	0	0	0	0	0	0	0	0	0	0	0	0	0	0	0	0	0	0	0	0	0	0	0	0	0	0	0	0	0		0	FALSE
k	#DIV/0!	#DIV/0!	#DIV/0!	#DIV/0!	#DIV/0!	#DIV/0!	#DIV/0!	#DIV/0!	#DIV/0!	#DIV/0!	#DIV/0!	#DIV/0!	#DIV/0!	#DIV/0!	#DIV/0!	#DIV/0!	#DIV/0!	#DIV/0!	#DIV/0!	#DIV/0!	#DIV/0!	#DIV/0!	#DIV/0!	#DIV/0!	#DIV/0!	#DIV/0!	#DIV/0!	#DIV/0!	#DIV/0!	#DIV/0!	#DIV/0!	#DIV/0!	#DIV/0!	#DIV/0!	#DIV/0!	#DIV/0!	#DIV/0!	#DIV/0!	#DIV/0!	#DIV/0!		0	FALSE
l	0	0	0	0	0	0	0	0	0	0	0	0	0	0	0	0	0	0	0	0	0	0	0	0	0	0	0	0	0	0	0	0	0	0	0	0	0	0	0	0		0	FALSE
m	#DIV/0!	#DIV/0!	#DIV/0!	#DIV/0!	#DIV/0!	#DIV/0!	#DIV/0!	#DIV/0!	#DIV/0!	#DIV/0!	#DIV/0!	#DIV/0!	#DIV/0!	#DIV/0!	#DIV/0!	#DIV/0!	#DIV/0!	#DIV/0!	#DIV/0!	#DIV/0!	#DIV/0!	#DIV/0!	#DIV/0!	#DIV/0!	#DIV/0!	#DIV/0!	#DIV/0!	#DIV/0!	#DIV/0!	#DIV/0!	#DIV/0!	#DIV/0!	#DIV/0!	#DIV/0!	#DIV/0!	#DIV/0!	#DIV/0!	#DIV/0!	#DIV/0!	#DIV/0!		0	FALSE
n	0	0	0	0	0	0	0	0	0	0	0	0	0	0	0	0	0	0	0	0	0	0	0	0	0	0	0	0	0	0	0	0	0	0	0	0	0	0	0	0		0	FALSE
o	#DIV/0!	#DIV/0!	#DIV/0!	#DIV/0!		#DIV/0!	#DIV/0!	#DIV/0!	#DIV/0!	#DIV/0!	#DIV/0!	#DIV/0!	#DIV/0!	#DIV/0!	#DIV/0!	#DIV/0!	#DIV/0!	#DIV/0!	#DIV/0!	#DIV/0!	#DIV/0!	#DIV/0!	#DIV/0!	#DIV/0!	#DIV/0!	#DIV/0!	#DIV/0!	#DIV/0!	#DIV/0!	#DIV/0!	#DIV/0!	#DIV/0!	#DIV/0!	#DIV/0!	#DIV/0!	#DIV/0!	#DIV/0!	#DIV/0!	#DIV/0!	#DIV/0!		0	FALSE
p	0	0	0	0	0	0	0	0	0	0	0	0	0	0	0	0	0	0	0	0	0	0	0	0	0	0	0	0	0	0	0	0	0	0	0	0	0	0	0	0			FALSE
PLATE 25	GAPDH3'	GAPDH5'	lhy	cca1	prr9	prr7	prr5	toc1	gi	lux	elf3	elf4	ztl	cop1	pif1	pif3	pif4	pif5	pif6	pif7	pil1	hfr1	spa1	hy5	din1	din6	bcat2	atg8e	atl8	rub_alpha	gbss1	asp.p	rve1	rve2	rve3	rve4	rve5	rve6	rve7	rve8
a	#DIV/0!	#DIV/0!	#DIV/0!	#DIV/0!	#DIV/0!	#DIV/0!	#DIV/0!	#DIV/0!	#DIV/0!	#DIV/0!	#DIV/0!	#DIV/0!	#DIV/0!	#DIV/0!	#DIV/0!	#DIV/0!	#DIV/0!	#DIV/0!	#DIV/0!	#DIV/0!	#DIV/0!	#DIV/0!	#DIV/0!	#DIV/0!	#DIV/0!	#DIV/0!	#DIV/0!	#DIV/0!	#DIV/0!	#DIV/0!	#DIV/0!	#DIV/0!	#DIV/0!	#DIV/0!	#DIV/0!	#DIV/0!	#DIV/0!	#DIV/0!	#DIV/0!	#DIV/0!		0	FALSE
b	0	0	0	0	0	0	0	0	0	0	0	0	0	0	0	0	0	0	0	0	0	0	0	0	0	0	0	0	0	0	0	0	0	0	0	0	0	0	0	0		0	FALSE
c	#DIV/0!	#DIV/0!	#DIV/0!	#DIV/0!	#DIV/0!	#DIV/0!	#DIV/0!	#DIV/0!	#DIV/0!	#DIV/0!	#DIV/0!	#DIV/0!	#DIV/0!	#DIV/0!	#DIV/0!	#DIV/0!	#DIV/0!	#DIV/0!	#DIV/0!	#DIV/0!	#DIV/0!	#DIV/0!	#DIV/0!	#DIV/0!	#DIV/0!	#DIV/0!	#DIV/0!	#DIV/0!	#DIV/0!	#DIV/0!	#DIV/0!	#DIV/0!	#DIV/0!	#DIV/0!	#DIV/0!	#DIV/0!	#DIV/0!	#DIV/0!	#DIV/0!	#DIV/0!		0	FALSE
d	0	0	0	0	0	0	0	0	0	0	0	0	0	0	0	0	0	0	0	0	0	0	0	0	0	0	0	0	0	0	0	0	0	0	0	0	0	0	0	0		0	FALSE
e	#DIV/0!	#DIV/0!	#DIV/0!	#DIV/0!	#DIV/0!	#DIV/0!	#DIV/0!	#DIV/0!	#DIV/0!	#DIV/0!	#DIV/0!	#DIV/0!	#DIV/0!	#DIV/0!	#DIV/0!	#DIV/0!	#DIV/0!	#DIV/0!	#DIV/0!	#DIV/0!	#DIV/0!	#DIV/0!	#DIV/0!	#DIV/0!	#DIV/0!	#DIV/0!	#DIV/0!	#DIV/0!	#DIV/0!	#DIV/0!	#DIV/0!	#DIV/0!	#DIV/0!	#DIV/0!	#DIV/0!	#DIV/0!	#DIV/0!	#DIV/0!	#DIV/0!	#DIV/0!		0	FALSE
f	0	0	0	0	0	0	0	0	0	0	0	0	0	0	0	0	0	0	0	0	0	0	0	0	0	0	0	0	0	0	0	0	0	0	0	0	0	0	0	0		0	FALSE
g	#DIV/0!	#DIV/0!	#DIV/0!	#DIV/0!	#DIV/0!	#DIV/0!	#DIV/0!	#DIV/0!	#DIV/0!	#DIV/0!	#DIV/0!	#DIV/0!	#DIV/0!	#DIV/0!	#DIV/0!	#DIV/0!	#DIV/0!	#DIV/0!	#DIV/0!	#DIV/0!	#DIV/0!	#DIV/0!	#DIV/0!	#DIV/0!	#DIV/0!	#DIV/0!	#DIV/0!	#DIV/0!	#DIV/0!	#DIV/0!	#DIV/0!	#DIV/0!	#DIV/0!	#DIV/0!	#DIV/0!	#DIV/0!	#DIV/0!	#DIV/0!	#DIV/0!	#DIV/0!		0	FALSE
h	0	0	0	0	0	0	0	0	0	0	0	0	0	0	0	0	0	0	0	0	0	0	0	0	0	0	0	0	0	0	0	0	0	0	0	0	0	0	0	0		0	FALSE
i	#DIV/0!	#DIV/0!	#DIV/0!	#DIV/0!	#DIV/0!	#DIV/0!	#DIV/0!	#DIV/0!	#DIV/0!	#DIV/0!	#DIV/0!	#DIV/0!	#DIV/0!	#DIV/0!	#DIV/0!	#DIV/0!	#DIV/0!	#DIV/0!	#DIV/0!	#DIV/0!	#DIV/0!	#DIV/0!	#DIV/0!	#DIV/0!	#DIV/0!	#DIV/0!	#DIV/0!	#DIV/0!	#DIV/0!	#DIV/0!	#DIV/0!	#DIV/0!	#DIV/0!	#DIV/0!	#DIV/0!	#DIV/0!	#DIV/0!	#DIV/0!	#DIV/0!	#DIV/0!		0	FALSE
j	0	0	0	0	0	0	0	0	0	0	0	0	0	0	0	0	0	0	0	0	0	0	0	0	0	0	0	0	0	0	0	0	0	0	0	0	0	0	0	0		0	FALSE
k	#DIV/0!	#DIV/0!	#DIV/0!	#DIV/0!	#DIV/0!	#DIV/0!	#DIV/0!	#DIV/0!	#DIV/0!	#DIV/0!	#DIV/0!	#DIV/0!	#DIV/0!	#DIV/0!	#DIV/0!	#DIV/0!	#DIV/0!	#DIV/0!	#DIV/0!	#DIV/0!	#DIV/0!	#DIV/0!	#DIV/0!	#DIV/0!	#DIV/0!	#DIV/0!	#DIV/0!	#DIV/0!	#DIV/0!	#DIV/0!	#DIV/0!	#DIV/0!	#DIV/0!	#DIV/0!	#DIV/0!	#DIV/0!	#DIV/0!	#DIV/0!	#DIV/0!	#DIV/0!		0	FALSE
l	0	0	0	0	0	0	0	0	0	0	0	0	0	0	0	0	0	0	0	0	0	0	0	0	0	0	0	0	0	0	0	0	0	0	0	0	0	0	0	0		0	FALSE
m	#DIV/0!	#DIV/0!	#DIV/0!	#DIV/0!	#DIV/0!	#DIV/0!	#DIV/0!	#DIV/0!	#DIV/0!	#DIV/0!	#DIV/0!	#DIV/0!	#DIV/0!	#DIV/0!	#DIV/0!	#DIV/0!	#DIV/0!	#DIV/0!	#DIV/0!	#DIV/0!	#DIV/0!	#DIV/0!	#DIV/0!	#DIV/0!	#DIV/0!	#DIV/0!	#DIV/0!	#DIV/0!	#DIV/0!	#DIV/0!	#DIV/0!	#DIV/0!	#DIV/0!	#DIV/0!	#DIV/0!	#DIV/0!	#DIV/0!	#DIV/0!	#DIV/0!	#DIV/0!		0	FALSE
n	0	0	0	0	0	0	0	0	0	0	0	0	0	0	0	0	0	0	0	0	0	0	0	0	0	0	0	0	0	0	0	0	0	0	0	0	0	0	0	0		0	FALSE
o	#DIV/0!	#DIV/0!	#DIV/0!	#DIV/0!	#DIV/0!	#DIV/0!	#DIV/0!	#DIV/0!	#DIV/0!	#DIV/0!	#DIV/0!	#DIV/0!	#DIV/0!	#DIV/0!	#DIV/0!	#DIV/0!	#DIV/0!	#DIV/0!	#DIV/0!	#DIV/0!	#DIV/0!	#DIV/0!	#DIV/0!	#DIV/0!	#DIV/0!	#DIV/0!	#DIV/0!	#DIV/0!	#DIV/0!	#DIV/0!	#DIV/0!	#DIV/0!	#DIV/0!	#DIV/0!	#DIV/0!	#DIV/0!	#DIV/0!	#DIV/0!	#DIV/0!	#DIV/0!		0	FALSE
p	0	0	0	0	0	0	0	0	0	0	0	0	0	0	0	0	0	0	0	0	0	0	0	0	0	0	0	0	0	0	0	0	0	0	0	0	0	0	0	0			FALSE
PLATE 26	GAPDH3'	GAPDH5'	lhy	cca1	prr9	prr7	prr5	toc1	gi	lux	elf3	elf4	ztl	cop1	pif1	pif3	pif4	pif5	pif6	pif7	pil1	hfr1	spa1	hy5	din1	din6	bcat2	atg8e	atl8	rub_alpha	gbss1	asp.p	rve1	rve2	rve3	rve4	rve5	rve6	rve7	rve8
a	#DIV/0!	#DIV/0!	#DIV/0!	#DIV/0!	#DIV/0!	#DIV/0!	#DIV/0!	#DIV/0!	#DIV/0!	#DIV/0!	#DIV/0!	#DIV/0!	#DIV/0!	#DIV/0!	#DIV/0!	#DIV/0!	#DIV/0!	#DIV/0!	#DIV/0!	#DIV/0!	#DIV/0!	#DIV/0!	#DIV/0!	#DIV/0!	#DIV/0!	#DIV/0!	#DIV/0!	#DIV/0!	#DIV/0!	#DIV/0!	#DIV/0!	#DIV/0!	#DIV/0!	#DIV/0!	#DIV/0!	#DIV/0!	#DIV/0!	#DIV/0!	#DIV/0!	#DIV/0!		0	FALSE
b	0	0	0	0	0	0	0	0	0	0	0	0	0	0	0	0	0	0	0	0	0	0	0	0	0	0	0	0	0	0	0	0	0	0	0	0	0	0	0	0		0	FALSE
c	#DIV/0!	#DIV/0!	#DIV/0!	#DIV/0!	#DIV/0!	#DIV/0!	#DIV/0!	#DIV/0!	#DIV/0!	#DIV/0!	#DIV/0!	#DIV/0!	#DIV/0!	#DIV/0!	#DIV/0!	#DIV/0!	#DIV/0!	#DIV/0!	#DIV/0!	#DIV/0!	#DIV/0!	#DIV/0!	#DIV/0!	#DIV/0!	#DIV/0!	#DIV/0!	#DIV/0!	#DIV/0!	#DIV/0!	#DIV/0!	#DIV/0!	#DIV/0!	#DIV/0!	#DIV/0!	#DIV/0!	#DIV/0!	#DIV/0!	#DIV/0!	#DIV/0!	#DIV/0!		0	FALSE
d	0	0	0	0	0	0	0	0	0	0	0	0	0	0	0	0	0	0	0	0	0	0	0	0	0	0	0	0	0	0	0	0	0	0	0	0	0	0	0	0		0	FALSE
e	#DIV/0!	#DIV/0!	#DIV/0!	#DIV/0!		#DIV/0!	#DIV/0!	#DIV/0!	#DIV/0!	#DIV/0!	#DIV/0!	#DIV/0!	#DIV/0!	#DIV/0!	#DIV/0!	#DIV/0!	#DIV/0!	#DIV/0!	#DIV/0!	#DIV/0!	#DIV/0!	#DIV/0!	#DIV/0!	#DIV/0!	#DIV/0!	#DIV/0!	#DIV/0!	#DIV/0!	#DIV/0!	#DIV/0!	#DIV/0!	#DIV/0!	#DIV/0!	#DIV/0!	#DIV/0!	#DIV/0!	#DIV/0!	#DIV/0!	#DIV/0!	#DIV/0!		0	FALSE
f	0	0	0	0	0	0	0	0	0	0	0	0	0	0	0	0	0	0	0	0	0	0	0	0	0	0	0	0	0	0	0	0	0	0	0	0	0	0	0	0		0	FALSE
g	#DIV/0!	#DIV/0!	#DIV/0!	#DIV/0!	#DIV/0!	#DIV/0!	#DIV/0!	#DIV/0!	#DIV/0!	#DIV/0!	#DIV/0!	#DIV/0!	#DIV/0!	#DIV/0!	#DIV/0!	#DIV/0!	#DIV/0!	#DIV/0!	#DIV/0!	#DIV/0!	#DIV/0!	#DIV/0!	#DIV/0!	#DIV/0!	#DIV/0!	#DIV/0!	#DIV/0!	#DIV/0!	#DIV/0!	#DIV/0!	#DIV/0!	#DIV/0!	#DIV/0!	#DIV/0!	#DIV/0!	#DIV/0!	#DIV/0!	#DIV/0!	#DIV/0!	#DIV/0!		0	FALSE
h	0	0	0	0	0	0	0	0	0	0	0	0	0	0	0	0	0	0	0	0	0	0	0	0	0	0	0	0	0	0	0	0	0	0	0	0	0	0	0	0		0	FALSE
i	#DIV/0!	#DIV/0!	#DIV/0!	#DIV/0!	#DIV/0!	#DIV/0!	#DIV/0!	#DIV/0!	#DIV/0!	#DIV/0!	#DIV/0!	#DIV/0!	#DIV/0!	#DIV/0!	#DIV/0!	#DIV/0!	#DIV/0!	#DIV/0!	#DIV/0!	#DIV/0!	#DIV/0!	#DIV/0!	#DIV/0!	#DIV/0!	#DIV/0!	#DIV/0!	#DIV/0!	#DIV/0!	#DIV/0!	#DIV/0!	#DIV/0!	#DIV/0!	#DIV/0!	#DIV/0!	#DIV/0!	#DIV/0!	#DIV/0!	#DIV/0!	#DIV/0!	#DIV/0!		0	FALSE
j	0	0	0	0	0	0	0	0	0	0	0	0	0	0	0	0	0	0	0	0	0	0	0	0	0	0	0	0	0	0	0	0	0	0	0	0	0	0	0	0		0	FALSE
k	#DIV/0!	#DIV/0!	#DIV/0!	#DIV/0!	#DIV/0!	#DIV/0!	#DIV/0!	#DIV/0!	#DIV/0!	#DIV/0!	#DIV/0!	#DIV/0!	#DIV/0!	#DIV/0!	#DIV/0!	#DIV/0!	#DIV/0!	#DIV/0!	#DIV/0!	#DIV/0!	#DIV/0!	#DIV/0!	#DIV/0!	#DIV/0!	#DIV/0!	#DIV/0!	#DIV/0!	#DIV/0!	#DIV/0!	#DIV/0!	#DIV/0!	#DIV/0!	#DIV/0!	#DIV/0!	#DIV/0!	#DIV/0!	#DIV/0!	#DIV/0!	#DIV/0!	#DIV/0!		0	FALSE
l	0	0	0	0	0	0	0	0	0	0	0	0	0	0	0	0	0	0	0	0	0	0	0	0	0	0	0	0	0	0	0	0	0	0	0	0	0	0	0	0		0	FALSE
m	#DIV/0!	#DIV/0!	#DIV/0!	#DIV/0!	#DIV/0!	#DIV/0!	#DIV/0!	#DIV/0!	#DIV/0!	#DIV/0!	#DIV/0!	#DIV/0!	#DIV/0!	#DIV/0!	#DIV/0!	#DIV/0!	#DIV/0!	#DIV/0!	#DIV/0!	#DIV/0!	#DIV/0!	#DIV/0!	#DIV/0!	#DIV/0!	#DIV/0!	#DIV/0!	#DIV/0!	#DIV/0!	#DIV/0!	#DIV/0!	#DIV/0!	#DIV/0!	#DIV/0!	#DIV/0!	#DIV/0!	#DIV/0!	#DIV/0!	#DIV/0!	#DIV/0!	#DIV/0!		0	FALSE
n	0	0	0	0	0	0	0	0	0	0	0	0	0	0	0	0	0	0	0	0	0	0	0	0	0	0	0	0	0	0	0	0	0	0	0	0	0	0	0	0		0	FALSE
o	#DIV/0!	#DIV/0!	#DIV/0!	#DIV/0!	#DIV/0!	#DIV/0!	#DIV/0!	#DIV/0!	#DIV/0!	#DIV/0!	#DIV/0!	#DIV/0!	#DIV/0!	#DIV/0!	#DIV/0!	#DIV/0!	#DIV/0!	#DIV/0!	#DIV/0!	#DIV/0!	#DIV/0!	#DIV/0!	#DIV/0!	#DIV/0!	#DIV/0!	#DIV/0!	#DIV/0!	#DIV/0!	#DIV/0!	#DIV/0!	#DIV/0!	#DIV/0!	#DIV/0!	#DIV/0!	#DIV/0!	#DIV/0!	#DIV/0!	#DIV/0!	#DIV/0!	#DIV/0!		0	FALSE
p	0	0	0	0	0	0	0	0	0	0	0	0	0	0	0	0	0	0	0	0	0	0	0	0	0	0	0	0	0	0	0	0	0	0	0	0	0	0	0	0			FALSE
PLATE 27	GAPDH3'	GAPDH5'	lhy	cca1	prr9	prr7	prr5	toc1	gi	lux	elf3	elf4	ztl	cop1	pif1	pif3	pif4	pif5	pif6	pif7	pil1	hfr1	spa1	hy5	din1	din6	bcat2	atg8e	atl8	rub_alpha	gbss1	asp.p	rve1	rve2	rve3	rve4	rve5	rve6	rve7	rve8
a	#DIV/0!	#DIV/0!	#DIV/0!	#DIV/0!	#DIV/0!	#DIV/0!	#DIV/0!	#DIV/0!	#DIV/0!	#DIV/0!	#DIV/0!	#DIV/0!	#DIV/0!	#DIV/0!	#DIV/0!	#DIV/0!	#DIV/0!	#DIV/0!	#DIV/0!	#DIV/0!	#DIV/0!	#DIV/0!	#DIV/0!	#DIV/0!	#DIV/0!	#DIV/0!	#DIV/0!	#DIV/0!	#DIV/0!	#DIV/0!	#DIV/0!	#DIV/0!	#DIV/0!	#DIV/0!	#DIV/0!	#DIV/0!	#DIV/0!	#DIV/0!	#DIV/0!	#DIV/0!		0	FALSE
b	0	0	0	0	0	0	0	0	0	0	0	0	0	0	0	0	0	0	0	0	0	0	0	0	0	0	0	0	0	0	0	0	0	0	0	0	0	0	0	0		0	FALSE
c	#DIV/0!	#DIV/0!	#DIV/0!	#DIV/0!	#DIV/0!	#DIV/0!	#DIV/0!	#DIV/0!	#DIV/0!	#DIV/0!	#DIV/0!	#DIV/0!	#DIV/0!	#DIV/0!	#DIV/0!	#DIV/0!	#DIV/0!	#DIV/0!	#DIV/0!	#DIV/0!	#DIV/0!	#DIV/0!	#DIV/0!	#DIV/0!	#DIV/0!	#DIV/0!	#DIV/0!	#DIV/0!	#DIV/0!	#DIV/0!	#DIV/0!	#DIV/0!	#DIV/0!	#DIV/0!	#DIV/0!	#DIV/0!	#DIV/0!	#DIV/0!	#DIV/0!	#DIV/0!		0	FALSE
d	0	0	0	0	0	0	0	0	0	0	0	0	0	0	0	0	0	0	0	0	0	0	0	0	0	0	0	0	0	0	0	0	0	0	0	0	0	0	0	0		0	FALSE
e	#DIV/0!	#DIV/0!	#DIV/0!	#DIV/0!	#DIV/0!	#DIV/0!	#DIV/0!	#DIV/0!	#DIV/0!	#DIV/0!	#DIV/0!	#DIV/0!	#DIV/0!	#DIV/0!	#DIV/0!	#DIV/0!	#DIV/0!	#DIV/0!	#DIV/0!	#DIV/0!	#DIV/0!	#DIV/0!	#DIV/0!	#DIV/0!	#DIV/0!	#DIV/0!	#DIV/0!	#DIV/0!	#DIV/0!	#DIV/0!	#DIV/0!	#DIV/0!	#DIV/0!	#DIV/0!	#DIV/0!	#DIV/0!	#DIV/0!	#DIV/0!	#DIV/0!	#DIV/0!		0	FALSE
f	0	0	0	0	0	0	0	0	0	0	0	0	0	0	0	0	0	0	0	0	0	0	0	0	0	0	0	0	0	0	0	0	0	0	0	0	0	0	0	0		0	FALSE
g	#DIV/0!	#DIV/0!	#DIV/0!	#DIV/0!	#DIV/0!	#DIV/0!	#DIV/0!	#DIV/0!	#DIV/0!	#DIV/0!	#DIV/0!	#DIV/0!	#DIV/0!	#DIV/0!	#DIV/0!	#DIV/0!	#DIV/0!	#DIV/0!	#DIV/0!	#DIV/0!	#DIV/0!	#DIV/0!	#DIV/0!	#DIV/0!	#DIV/0!	#DIV/0!	#DIV/0!	#DIV/0!	#DIV/0!	#DIV/0!	#DIV/0!	#DIV/0!	#DIV/0!	#DIV/0!	#DIV/0!	#DIV/0!	#DIV/0!	#DIV/0!	#DIV/0!	#DIV/0!		0	FALSE
h	0	0	0	0	0	0	0	0	0	0	0	0	0	0	0	0	0	0	0	0	0	0	0	0	0	0	0	0	0	0	0	0	0	0	0	0	0	0	0	0		0	FALSE
i	#DIV/0!	#DIV/0!	#DIV/0!	#DIV/0!	#DIV/0!	#DIV/0!	#DIV/0!	#DIV/0!	#DIV/0!	#DIV/0!	#DIV/0!	#DIV/0!	#DIV/0!	#DIV/0!	#DIV/0!	#DIV/0!	#DIV/0!	#DIV/0!	#DIV/0!	#DIV/0!	#DIV/0!	#DIV/0!	#DIV/0!	#DIV/0!	#DIV/0!	#DIV/0!	#DIV/0!	#DIV/0!	#DIV/0!	#DIV/0!	#DIV/0!	#DIV/0!	#DIV/0!	#DIV/0!	#DIV/0!	#DIV/0!	#DIV/0!	#DIV/0!	#DIV/0!	#DIV/0!		0	FALSE
j	0	0	0	0	0	0	0	0	0	0	0	0	0	0	0	0	0	0	0	0	0	0	0	0	0	0	0	0	0	0	0	0	0	0	0	0	0	0	0	0		0	FALSE
k	#DIV/0!	#DIV/0!	#DIV/0!	#DIV/0!	#DIV/0!	#DIV/0!	#DIV/0!	#DIV/0!	#DIV/0!	#DIV/0!	#DIV/0!	#DIV/0!	#DIV/0!	#DIV/0!	#DIV/0!	#DIV/0!	#DIV/0!	#DIV/0!	#DIV/0!	#DIV/0!	#DIV/0!	#DIV/0!	#DIV/0!	#DIV/0!	#DIV/0!	#DIV/0!	#DIV/0!	#DIV/0!	#DIV/0!	#DIV/0!	#DIV/0!	#DIV/0!	#DIV/0!	#DIV/0!	#DIV/0!	#DIV/0!	#DIV/0!	#DIV/0!	#DIV/0!	#DIV/0!		0	FALSE
l	0	0	0	0	0	0	0	0	0	0	0	0	0	0	0	0	0	0	0	0	0	0	0	0	0	0	0	0	0	0	0	0	0	0	0	0	0	0	0	0		0	FALSE
m	#DIV/0!	#DIV/0!	#DIV/0!	#DIV/0!	#DIV/0!	#DIV/0!	#DIV/0!	#DIV/0!	#DIV/0!	#DIV/0!	#DIV/0!	#DIV/0!	#DIV/0!	#DIV/0!	#DIV/0!	#DIV/0!	#DIV/0!	#DIV/0!	#DIV/0!	#DIV/0!	#DIV/0!	#DIV/0!	#DIV/0!	#DIV/0!	#DIV/0!	#DIV/0!	#DIV/0!	#DIV/0!	#DIV/0!	#DIV/0!	#DIV/0!	#DIV/0!	#DIV/0!	#DIV/0!	#DIV/0!	#DIV/0!	#DIV/0!	#DIV/0!	#DIV/0!	#DIV/0!		0	FALSE
n	0	0	0	0	0	0	0	0	0	0	0	0	0	0	0	0	0	0	0	0	0	0	0	0	0	0	0	0	0	0	0	0	0	0	0	0	0	0	0	0		0	FALSE
o	#DIV/0!	#DIV/0!	#DIV/0!	#DIV/0!	#DIV/0!	#DIV/0!	#DIV/0!	#DIV/0!	#DIV/0!	#DIV/0!	#DIV/0!	#DIV/0!	#DIV/0!	#DIV/0!	#DIV/0!	#DIV/0!	#DIV/0!	#DIV/0!	#DIV/0!	#DIV/0!	#DIV/0!	#DIV/0!	#DIV/0!	#DIV/0!	#DIV/0!	#DIV/0!	#DIV/0!	#DIV/0!	#DIV/0!	#DIV/0!	#DIV/0!	#DIV/0!	#DIV/0!	#DIV/0!	#DIV/0!	#DIV/0!	#DIV/0!	#DIV/0!	#DIV/0!	#DIV/0!		0	FALSE
p	0	0	0	0	0	0	0	0	0	0	0	0	0	0	0	0	0	0	0	0	0	0	0	0	0	0	0	0	0	0	0	0	0	0	0	0	0	0	0	0			FALSE
PLATE 28	GAPDH3'	GAPDH5'	lhy	cca1	prr9	prr7	prr5	toc1	gi	lux	elf3	elf4	ztl	cop1	pif1	pif3	pif4	pif5	pif6	pif7	pil1	hfr1	spa1	hy5	din1	din6	bcat2	atg8e	atl8	rub_alpha	gbss1	asp.p	rve1	rve2	rve3	rve4	rve5	rve6	rve7	rve8
a	#DIV/0!	#DIV/0!	#DIV/0!	#DIV/0!	#DIV/0!	#DIV/0!	#DIV/0!	#DIV/0!	#DIV/0!	#DIV/0!	#DIV/0!	#DIV/0!	#DIV/0!	#DIV/0!	#DIV/0!	#DIV/0!	#DIV/0!	#DIV/0!	#DIV/0!	#DIV/0!	#DIV/0!	#DIV/0!	#DIV/0!	#DIV/0!	#DIV/0!	#DIV/0!	#DIV/0!	#DIV/0!	#DIV/0!	#DIV/0!	#DIV/0!	#DIV/0!	#DIV/0!	#DIV/0!	#DIV/0!	#DIV/0!	#DIV/0!	#DIV/0!	#DIV/0!	#DIV/0!		165	0
b	0	0	0	0	0	0	0	0	0	0	0	0	0	0	0	0	0	0	0	0	0	0	0	0	0	0	0	0	0	0	0	0	0	0	0	0	0	0	0	0		0	0
c	#DIV/0!	#DIV/0!	#DIV/0!	#DIV/0!	#DIV/0!	#DIV/0!	#DIV/0!	#DIV/0!	#DIV/0!	#DIV/0!	#DIV/0!	#DIV/0!	#DIV/0!	#DIV/0!	#DIV/0!	#DIV/0!	#DIV/0!	#DIV/0!	#DIV/0!	#DIV/0!	#DIV/0!	#DIV/0!	#DIV/0!	#DIV/0!	#DIV/0!	#DIV/0!	#DIV/0!	#DIV/0!	#DIV/0!	#DIV/0!	#DIV/0!	#DIV/0!	#DIV/0!	#DIV/0!	#DIV/0!	#DIV/0!	#DIV/0!	#DIV/0!	#DIV/0!	#DIV/0!		182	0
d	0	0	0	0	0	0	0	0	0	0	0	0	0	0	0	0	0	0	0	0	0	0	0	0	0	0	0	0	0	0	0	0	0	0	0	0	0	0	0	0		0	0
e	#DIV/0!	#DIV/0!	#DIV/0!	#DIV/0!	#DIV/0!	#DIV/0!	#DIV/0!	#DIV/0!	#DIV/0!	#DIV/0!	#DIV/0!	#DIV/0!	#DIV/0!	#DIV/0!	#DIV/0!	#DIV/0!	#DIV/0!	#DIV/0!	#DIV/0!	#DIV/0!	#DIV/0!	#DIV/0!	#DIV/0!	#DIV/0!	#DIV/0!	#DIV/0!	#DIV/0!	#DIV/0!	#DIV/0!	#DIV/0!	#DIV/0!	#DIV/0!	#DIV/0!	#DIV/0!	#DIV/0!	#DIV/0!	#DIV/0!	#DIV/0!	#DIV/0!	#DIV/0!		187	0
f	0	0	0	0	0	0	0	0	0	0	0	0	0	0	0	0	0	0	0	0	0	0	0	0	0	0	0	0	0	0	0	0	0	0	0	0	0	0	0	0		0	0
g	#DIV/0!	#DIV/0!	#DIV/0!	#DIV/0!	#DIV/0!	#DIV/0!	#DIV/0!	#DIV/0!	#DIV/0!	#DIV/0!	#DIV/0!	#DIV/0!	#DIV/0!	#DIV/0!	#DIV/0!	#DIV/0!	#DIV/0!	#DIV/0!	#DIV/0!	#DIV/0!	#DIV/0!	#DIV/0!	#DIV/0!	#DIV/0!	#DIV/0!	#DIV/0!	#DIV/0!	#DIV/0!	#DIV/0!	#DIV/0!	#DIV/0!	#DIV/0!	#DIV/0!	#DIV/0!	#DIV/0!	#DIV/0!	#DIV/0!	#DIV/0!	#DIV/0!	#DIV/0!		262	0
h	0	0	0	0	0	0	0	0	0	0	0	0	0	0	0	0	0	0	0	0	0	0	0	0	0	0	0	0	0	0	0	0	0	0	0	0	0	0	0	0		0	0
i	#DIV/0!	#DIV/0!	#DIV/0!	#DIV/0!	#DIV/0!	#DIV/0!	#DIV/0!	#DIV/0!	#DIV/0!	#DIV/0!	#DIV/0!	#DIV/0!	#DIV/0!	#DIV/0!	#DIV/0!	#DIV/0!	#DIV/0!	#DIV/0!	#DIV/0!	#DIV/0!	#DIV/0!	#DIV/0!	#DIV/0!	#DIV/0!	#DIV/0!	#DIV/0!	#DIV/0!	#DIV/0!	#DIV/0!	#DIV/0!	#DIV/0!	#DIV/0!	#DIV/0!	#DIV/0!	#DIV/0!	#DIV/0!	#DIV/0!	#DIV/0!	#DIV/0!	#DIV/0!		287	0
j	0	0	0	0	0	0	0	0	0	0	0	0	0	0	0	0	0	0	0	0	0	0	0	0	0	0	0	0	0	0	0	0	0	0	0	0	0	0	0	0		0	0
k	#DIV/0!	#DIV/0!	#DIV/0!	#DIV/0!	#DIV/0!	#DIV/0!	#DIV/0!	#DIV/0!	#DIV/0!	#DIV/0!	#DIV/0!	#DIV/0!	#DIV/0!	#DIV/0!	#DIV/0!	#DIV/0!	#DIV/0!	#DIV/0!	#DIV/0!	#DIV/0!	#DIV/0!	#DIV/0!	#DIV/0!	#DIV/0!	#DIV/0!	#DIV/0!	#DIV/0!	#DIV/0!	#DIV/0!	#DIV/0!	#DIV/0!	#DIV/0!	#DIV/0!	#DIV/0!	#DIV/0!	#DIV/0!	#DIV/0!	#DIV/0!	#DIV/0!	#DIV/0!		304	0
l	0	0	0	0	0	0	0	0	0	0	0	0	0	0	0	0	0	0	0	0	0	0	0	0	0	0	0	0	0	0	0	0	0	0	0	0	0	0	0	0		0	0
m	#DIV/0!	#DIV/0!	#DIV/0!	#DIV/0!	#DIV/0!	#DIV/0!	#DIV/0!	#DIV/0!	#DIV/0!	#DIV/0!	#DIV/0!	#DIV/0!	#DIV/0!	#DIV/0!	#DIV/0!	#DIV/0!	#DIV/0!	#DIV/0!	#DIV/0!	#DIV/0!	#DIV/0!	#DIV/0!	#DIV/0!	#DIV/0!	#DIV/0!	#DIV/0!	#DIV/0!	#DIV/0!	#DIV/0!	#DIV/0!	#DIV/0!	#DIV/0!	#DIV/0!	#DIV/0!	#DIV/0!	#DIV/0!	#DIV/0!	#DIV/0!	#DIV/0!	#DIV/0!		326	0
n	0	0	0	0	0	0	0	0	0	0	0	0	0	0	0	0	0	0	0	0	0	0	0	0	0	0	0	0	0	0	0	0	0	0	0	0	0	0	0	0		0	0
o	#DIV/0!	#DIV/0!	#DIV/0!	#DIV/0!	#DIV/0!	#DIV/0!	#DIV/0!	#DIV/0!	#DIV/0!	#DIV/0!	#DIV/0!	#DIV/0!	#DIV/0!	#DIV/0!	#DIV/0!	#DIV/0!	#DIV/0!	#DIV/0!	#DIV/0!	#DIV/0!	#DIV/0!	#DIV/0!	#DIV/0!	#DIV/0!	#DIV/0!	#DIV/0!	#DIV/0!	#DIV/0!	#DIV/0!	#DIV/0!	#DIV/0!	#DIV/0!	#DIV/0!	#DIV/0!	#DIV/0!	#DIV/0!	#DIV/0!	#DIV/0!	#DIV/0!	#DIV/0!		329	0
p	0	0	0	0	0	0	0	0	0	0	0	0	0	0	0	0	0	0	0	0	0	0	0	0	0	0	0	0	0	0	0	0	0	0	0	0	0	0	0	0			0
PLATE 29	GAPDH3'	GAPDH5'	lhy	cca1	prr9	prr7	prr5	toc1	gi	lux	elf3	elf4	ztl	cop1	pif1	pif3	pif4	pif5	pif6	pif7	pil1	hfr1	spa1	hy5	din1	din6	bcat2	atg8e	atl8	rub_alpha	gbss1	asp.p	rve1	rve2	rve3	rve4	rve5	rve6	rve7	rve8
a	#DIV/0!	#DIV/0!	#DIV/0!	#DIV/0!	#DIV/0!	#DIV/0!	#DIV/0!	#DIV/0!	#DIV/0!	#DIV/0!	#DIV/0!	#DIV/0!	#DIV/0!	#DIV/0!	#DIV/0!	#DIV/0!	#DIV/0!	#DIV/0!	#DIV/0!	#DIV/0!	#DIV/0!	#DIV/0!	#DIV/0!	#DIV/0!	#DIV/0!	#DIV/0!	#DIV/0!	#DIV/0!	#DIV/0!	#DIV/0!	#DIV/0!	#DIV/0!	#DIV/0!	#DIV/0!	#DIV/0!	#DIV/0!	#DIV/0!	#DIV/0!	#DIV/0!	#DIV/0!		185	TRUE
b	0	0	0	0	0	0	0	0	0	0	0	0	0	0	0	0	0	0	0	0	0	0	0	0	0	0	0	0	0	0	0	0	0	0	0	0	0	0	0	0		0
c	#DIV/0!	#DIV/0!	#DIV/0!	#DIV/0!	#DIV/0!	#DIV/0!	#DIV/0!	#DIV/0!	#DIV/0!	#DIV/0!	#DIV/0!	#DIV/0!	#DIV/0!	#DIV/0!	#DIV/0!	#DIV/0!	#DIV/0!	#DIV/0!	#DIV/0!	#DIV/0!	#DIV/0!	#DIV/0!	#DIV/0!	#DIV/0!	#DIV/0!	#DIV/0!	#DIV/0!	#DIV/0!	#DIV/0!	#DIV/0!	#DIV/0!	#DIV/0!	#DIV/0!	#DIV/0!	#DIV/0!	#DIV/0!	#DIV/0!	#DIV/0!	#DIV/0!	#DIV/0!		192	TRUE
d	0	0	0	0	0	0	0	0	0	0	0	0	0	0	0	0	0	0	0	0	0	0	0	0	0	0	0	0	0	0	0	0	0	0	0	0	0	0	0	0		0
e	#DIV/0!	#DIV/0!	#DIV/0!	#DIV/0!	#DIV/0!	#DIV/0!	#DIV/0!	#DIV/0!	#DIV/0!	#DIV/0!	#DIV/0!	#DIV/0!	#DIV/0!	#DIV/0!	#DIV/0!	#DIV/0!	#DIV/0!	#DIV/0!	#DIV/0!	#DIV/0!	#DIV/0!	#DIV/0!	#DIV/0!	#DIV/0!	#DIV/0!	#DIV/0!	#DIV/0!	#DIV/0!	#DIV/0!	#DIV/0!	#DIV/0!	#DIV/0!	#DIV/0!	#DIV/0!	#DIV/0!	#DIV/0!	#DIV/0!	#DIV/0!	#DIV/0!	#DIV/0!		214	TRUE
f	0	0	0	0	0	0	0	0	0	0	0	0	0	0	0	0	0	0	0	0	0	0	0	0	0	0	0	0	0	0	0	0	0	0	0	0	0	0	0	0		0
g	#DIV/0!	#DIV/0!	#DIV/0!	#DIV/0!	#DIV/0!	#DIV/0!	#DIV/0!	#DIV/0!	#DIV/0!	#DIV/0!	#DIV/0!	#DIV/0!	#DIV/0!	#DIV/0!	#DIV/0!	#DIV/0!	#DIV/0!	#DIV/0!	#DIV/0!	#DIV/0!	#DIV/0!	#DIV/0!	#DIV/0!	#DIV/0!	#DIV/0!	#DIV/0!	#DIV/0!	#DIV/0!	#DIV/0!	#DIV/0!	#DIV/0!	#DIV/0!	#DIV/0!	#DIV/0!	#DIV/0!	#DIV/0!	#DIV/0!	#DIV/0!	#DIV/0!	#DIV/0!		236	TRUE
h	0	0	0	0	0	0	0	0	0	0	0	0	0	0	0	0	0	0	0	0	0	0	0	0	0	0	0	0	0	0	0	0	0	0	0	0	0	0	0	0		0
i	#DIV/0!	#DIV/0!	#DIV/0!	#DIV/0!	#DIV/0!	#DIV/0!	#DIV/0!	#DIV/0!	#DIV/0!	#DIV/0!	#DIV/0!	#DIV/0!	#DIV/0!	#DIV/0!	#DIV/0!	#DIV/0!	#DIV/0!	#DIV/0!	#DIV/0!	#DIV/0!	#DIV/0!	#DIV/0!	#DIV/0!	#DIV/0!	#DIV/0!	#DIV/0!	#DIV/0!	#DIV/0!	#DIV/0!	#DIV/0!	#DIV/0!	#DIV/0!	#DIV/0!	#DIV/0!	#DIV/0!	#DIV/0!	#DIV/0!	#DIV/0!	#DIV/0!	#DIV/0!		259	TRUE
j	0	0	0	0	0	0	0	0	0	0	0	0	0	0	0	0	0	0	0	0	0	0	0	0	0	0	0	0	0	0	0	0	0	0	0	0	0	0	0	0		0
k	#DIV/0!	#DIV/0!	#DIV/0!	#DIV/0!	#DIV/0!	#DIV/0!	#DIV/0!	#DIV/0!	#DIV/0!	#DIV/0!	#DIV/0!	#DIV/0!	#DIV/0!	#DIV/0!	#DIV/0!	#DIV/0!	#DIV/0!	#DIV/0!	#DIV/0!	#DIV/0!	#DIV/0!	#DIV/0!	#DIV/0!	#DIV/0!	#DIV/0!	#DIV/0!	#DIV/0!	#DIV/0!	#DIV/0!	#DIV/0!	#DIV/0!	#DIV/0!	#DIV/0!	#DIV/0!	#DIV/0!	#DIV/0!	#DIV/0!	#DIV/0!	#DIV/0!	#DIV/0!		261	TRUE
l	0	0	0	0	0	0	0	0	0	0	0	0	0	0	0	0	0	0	0	0	0	0	0	0	0	0	0	0	0	0	0	0	0	0	0	0	0	0	0	0		0
m	#DIV/0!	#DIV/0!	#DIV/0!	#DIV/0!	#DIV/0!	#DIV/0!	#DIV/0!	#DIV/0!	#DIV/0!	#DIV/0!	#DIV/0!	#DIV/0!	#DIV/0!	#DIV/0!	#DIV/0!	#DIV/0!	#DIV/0!	#DIV/0!	#DIV/0!	#DIV/0!	#DIV/0!	#DIV/0!	#DIV/0!	#DIV/0!	#DIV/0!	#DIV/0!	#DIV/0!	#DIV/0!	#DIV/0!	#DIV/0!	#DIV/0!	#DIV/0!	#DIV/0!	#DIV/0!	#DIV/0!	#DIV/0!	#DIV/0!	#DIV/0!	#DIV/0!	#DIV/0!		301	TRUE
n	0	0	0	0	0	0	0	0	0	0	0	0	0	0	0	0	0	0	0	0	0	0	0	0	0	0	0	0	0	0	0	0	0	0	0	0	0	0	0	0		0
o	#DIV/0!	#DIV/0!	#DIV/0!	#DIV/0!	#DIV/0!	#DIV/0!	#DIV/0!	#DIV/0!	#DIV/0!	#DIV/0!	#DIV/0!	#DIV/0!	#DIV/0!	#DIV/0!	#DIV/0!	#DIV/0!	#DIV/0!	#DIV/0!	#DIV/0!	#DIV/0!	#DIV/0!	#DIV/0!	#DIV/0!	#DIV/0!	#DIV/0!	#DIV/0!	#DIV/0!	#DIV/0!	#DIV/0!	#DIV/0!	#DIV/0!	#DIV/0!	#DIV/0!	#DIV/0!	#DIV/0!	#DIV/0!	#DIV/0!	#DIV/0!	#DIV/0!	#DIV/0!		303	TRUE
p	0	0	0	0	0	0	0	0	0	0	0	0	0	0	0	0	0	0	0	0	0	0	0	0	0	0	0	0	0	0	0	0	0	0	0	0	0	0	0	0
PLATE 30	GAPDH3'	GAPDH5'	lhy	cca1	prr9	prr7	prr5	toc1	gi	lux	elf3	elf4	ztl	cop1	pif1	pif3	pif4	pif5	pif6	pif7	pil1	hfr1	spa1	hy5	din1	din6	bcat2	atg8e	atl8	rub_alpha	gbss1	asp.p	rve1	rve2	rve3	rve4	rve5	rve6	rve7	rve8
a	#DIV/0!	#DIV/0!	#DIV/0!	#DIV/0!	#DIV/0!	#DIV/0!	#DIV/0!	#DIV/0!	#DIV/0!	#DIV/0!	#DIV/0!	#DIV/0!	#DIV/0!	#DIV/0!	#DIV/0!	#DIV/0!	#DIV/0!	#DIV/0!	#DIV/0!	#DIV/0!	#DIV/0!	#DIV/0!	#DIV/0!	#DIV/0!	#DIV/0!	#DIV/0!	#DIV/0!	#DIV/0!	#DIV/0!	#DIV/0!	#DIV/0!	#DIV/0!	#DIV/0!	#DIV/0!	#DIV/0!	#DIV/0!	#DIV/0!	#DIV/0!	#DIV/0!	#DIV/0!		185	TRUE
b	0	0	0	0	0	0	0	0	0	0	0	0	0	0	0	0	0	0	0	0	0	0	0	0	0	0	0	0	0	0	0	0	0	0	0	0	0	0	0	0		0
c	#DIV/0!	#DIV/0!	#DIV/0!	#DIV/0!	#DIV/0!	#DIV/0!	#DIV/0!	#DIV/0!	#DIV/0!	#DIV/0!	#DIV/0!	#DIV/0!	#DIV/0!	#DIV/0!	#DIV/0!	#DIV/0!	#DIV/0!	#DIV/0!	#DIV/0!	#DIV/0!	#DIV/0!	#DIV/0!	#DIV/0!	#DIV/0!	#DIV/0!	#DIV/0!	#DIV/0!	#DIV/0!	#DIV/0!	#DIV/0!	#DIV/0!	#DIV/0!	#DIV/0!	#DIV/0!	#DIV/0!	#DIV/0!	#DIV/0!	#DIV/0!	#DIV/0!	#DIV/0!		192	TRUE
d	0	0	0	0	0	0	0	0	0	0	0	0	0	0	0	0	0	0	0	0	0	0	0	0	0	0	0	0	0	0	0	0	0	0	0	0	0	0	0	0		0
e	#DIV/0!	#DIV/0!	#DIV/0!	#DIV/0!	#DIV/0!	#DIV/0!	#DIV/0!	#DIV/0!	#DIV/0!	#DIV/0!	#DIV/0!	#DIV/0!	#DIV/0!	#DIV/0!	#DIV/0!	#DIV/0!	#DIV/0!	#DIV/0!	#DIV/0!	#DIV/0!	#DIV/0!	#DIV/0!	#DIV/0!	#DIV/0!	#DIV/0!	#DIV/0!	#DIV/0!	#DIV/0!	#DIV/0!	#DIV/0!	#DIV/0!	#DIV/0!	#DIV/0!	#DIV/0!	#DIV/0!	#DIV/0!	#DIV/0!	#DIV/0!	#DIV/0!	#DIV/0!		214	TRUE
f	0	0	0	0	0	0	0	0	0	0	0	0	0	0	0	0	0	0	0	0	0	0	0	0	0	0	0	0	0	0	0	0	0	0	0	0	0	0	0	0		0
g	#DIV/0!	#DIV/0!	#DIV/0!	#DIV/0!		#DIV/0!	#DIV/0!	#DIV/0!	#DIV/0!	#DIV/0!	#DIV/0!	#DIV/0!	#DIV/0!	#DIV/0!	#DIV/0!	#DIV/0!	#DIV/0!	#DIV/0!	#DIV/0!	#DIV/0!	#DIV/0!	#DIV/0!	#DIV/0!	#DIV/0!	#DIV/0!	#DIV/0!	#DIV/0!	#DIV/0!	#DIV/0!	#DIV/0!	#DIV/0!	#DIV/0!	#DIV/0!	#DIV/0!	#DIV/0!	#DIV/0!	#DIV/0!	#DIV/0!	#DIV/0!	#DIV/0!		236	TRUE
h	0	0	0	0	0	0	0	0	0	0	0	0	0	0	0	0	0	0	0	0	0	0	0	0	0	0	0	0	0	0	0	0	0	0	0	0	0	0	0	0		0
i	#DIV/0!	#DIV/0!	#DIV/0!	#DIV/0!	#DIV/0!	#DIV/0!	#DIV/0!	#DIV/0!	#DIV/0!	#DIV/0!	#DIV/0!	#DIV/0!	#DIV/0!	#DIV/0!	#DIV/0!	#DIV/0!	#DIV/0!	#DIV/0!	#DIV/0!	#DIV/0!	#DIV/0!	#DIV/0!	#DIV/0!	#DIV/0!	#DIV/0!	#DIV/0!	#DIV/0!	#DIV/0!	#DIV/0!	#DIV/0!	#DIV/0!	#DIV/0!	#DIV/0!	#DIV/0!	#DIV/0!	#DIV/0!	#DIV/0!	#DIV/0!	#DIV/0!	#DIV/0!		259	TRUE
j	0	0	0	0	0	0	0	0	0	0	0	0	0	0	0	0	0	0	0	0	0	0	0	0	0	0	0	0	0	0	0	0	0	0	0	0	0	0	0	0		0
k	#DIV/0!	#DIV/0!	#DIV/0!	#DIV/0!	#DIV/0!	#DIV/0!	#DIV/0!	#DIV/0!	#DIV/0!	#DIV/0!	#DIV/0!	#DIV/0!	#DIV/0!	#DIV/0!	#DIV/0!	#DIV/0!	#DIV/0!	#DIV/0!	#DIV/0!	#DIV/0!	#DIV/0!	#DIV/0!	#DIV/0!	#DIV/0!	#DIV/0!	#DIV/0!	#DIV/0!	#DIV/0!	#DIV/0!	#DIV/0!	#DIV/0!	#DIV/0!	#DIV/0!	#DIV/0!	#DIV/0!	#DIV/0!	#DIV/0!	#DIV/0!	#DIV/0!	#DIV/0!		261	TRUE
l	0	0	0	0	0	0	0	0	0	0	0	0	0	0	0	0	0	0	0	0	0	0	0	0	0	0	0	0	0	0	0	0	0	0	0	0	0	0	0	0		0
m	#DIV/0!	#DIV/0!	#DIV/0!	#DIV/0!	#DIV/0!	#DIV/0!	#DIV/0!	#DIV/0!	#DIV/0!	#DIV/0!	#DIV/0!	#DIV/0!	#DIV/0!	#DIV/0!	#DIV/0!	#DIV/0!	#DIV/0!	#DIV/0!	#DIV/0!	#DIV/0!	#DIV/0!	#DIV/0!	#DIV/0!	#DIV/0!	#DIV/0!	#DIV/0!	#DIV/0!	#DIV/0!	#DIV/0!	#DIV/0!	#DIV/0!	#DIV/0!	#DIV/0!	#DIV/0!	#DIV/0!	#DIV/0!	#DIV/0!	#DIV/0!	#DIV/0!	#DIV/0!		301	TRUE
n	0	0	0	0	0	0	0	0	0	0	0	0	0	0	0	0	0	0	0	0	0	0	0	0	0	0	0	0	0	0	0	0	0	0	0	0	0	0	0	0		0
o	#DIV/0!	#DIV/0!	#DIV/0!	#DIV/0!	#DIV/0!	#DIV/0!	#DIV/0!	#DIV/0!	#DIV/0!	#DIV/0!	#DIV/0!	#DIV/0!	#DIV/0!	#DIV/0!	#DIV/0!	#DIV/0!	#DIV/0!	#DIV/0!	#DIV/0!	#DIV/0!	#DIV/0!	#DIV/0!	#DIV/0!	#DIV/0!	#DIV/0!	#DIV/0!	#DIV/0!	#DIV/0!	#DIV/0!	#DIV/0!	#DIV/0!	#DIV/0!	#DIV/0!	#DIV/0!	#DIV/0!	#DIV/0!	#DIV/0!	#DIV/0!	#DIV/0!	#DIV/0!		303	TRUE
p	0	0	0	0	0	0	0	0	0	0	0	0	0	0	0	0	0	0	0	0	0	0	0	0	0	0	0	0	0	0	0	0	0	0	0	0	0	0	0	0		0

## Sheet: transcripts
sample.id	weight	LHY	CCA1	PRR9	PRR7	PRR5	TOC1	GI	LUX	ELF3	ELF4	RVE1	RVE8	PIF4	PIF5	GBSS1	CHE	0	0	0	0	0	0	0	0	0	0	0	0	0	0	0	0	0	0	0	0	0	0	0	0
1	0.035	4.55488e+09	1.24761e+09	1.27079e+08	1.03719e+09	6.37799e+08	1.54198e+09	9.18168e+08	1.02454e+09	1.50507e+09	1.34305e+09	1.42239e+09	1.77366e+09	1.90436e+09	3.59442e+09	3.29193e+09	3.76214e+09	0	0	0	0	0	0	0	0	0	0	0	0	0	0	0	0	0	0	0	0	0	0	0	0
2	0.0376	7.7441e+09	5.62108e+08	1.73009e+10	7.604e+09	1.40754e+10	2.32984e+09	5.06086e+08	9.27351e+09	7.38336e+09	1.76539e+10	6.30022e+09	1.60083e+09	6.23314e+08	2.23329e+09	1.05631e+10	1.11449e+10	0	0	0	0	0	0	0	0	0	0	0	0	0	0	0	0	0	0	0	0	0	0	0	0
3	0.0413	5.14587e+09	1.40731e+09	2.9816e+08	2.51067e+09	1.93006e+09	2.08461e+09	2.12285e+09	1.70545e+09	1.93907e+09	2.01975e+09	1.4373e+09	1.65363e+09	3.03565e+09	5.10574e+09	4.49766e+09	6.34777e+09	0	0	0	0	0	0	0	0	0	0	0	0	0	0	0	0	0	0	0	0	0	0	0	0
4	0.0429	8.64042e+08	2.59579e+08	1.19033e+08	1.0078e+09	4.88892e+09	6.75798e+09	3.22497e+09	3.58283e+09	3.56498e+09	3.46669e+09	1.38883e+09	1.31528e+09	2.44645e+09	3.40594e+09	1.33143e+09	4.95823e+09	0	0	0	0	0	0	0	0	0	0	0	0	0	0	0	0	0	0	0	0	0	0	0	0
5	0.0449	1.42345e+09	3.18501e+08	9.19914e+07	1.09813e+09	9.50478e+08	2.23503e+09	1.26214e+09	1.38875e+09	1.28408e+09	2.24657e+09	5.6222e+08	6.8525e+08	1.96387e+09	2.44378e+09	5.9064e+08	3.80052e+09	0	0	0	0	0	0	0	0	0	0	0	0	0	0	0	0	0	0	0	0	0	0	0	0
6	0.0393	2.78808e+09	2.93987e+08	5.18837e+09	6.2408e+09	7.28731e+09	9.90758e+08	2.35175e+08	3.00554e+09	3.93385e+09	8.44276e+09	3.21782e+09	1.55803e+08	1.25834e+08	1.4535e+09	4.0245e+09	3.84946e+09	0	0	0	0	0	0	0	0	0	0	0	0	0	0	0	0	0	0	0	0	0	0	0	0
7	0.042	5.2335e+09	1.21143e+09	1.46124e+08	1.14458e+09	8.42464e+08	2.07741e+09	1.1034e+09	1.42182e+09	2.02805e+09	1.99169e+09	1.48429e+09	1.90816e+09	1.60323e+09	3.4189e+09	3.25985e+09	4.37264e+09	0	0	0	0	0	0	0	0	0	0	0	0	0	0	0	0	0	0	0	0	0	0	0	0
8	0.04	7.50833e+09	1.25083e+08	5.54749e+09	4.82319e+10	1.99858e+10	3.65847e+09	1.14387e+10	1.94148e+10	1.24162e+10	6.80096e+10	1.52767e+10	1.1701e+10	1.46205e+09	9.35428e+08	4.06648e+09	1.45576e+10	0	0	0	0	0	0	0	0	0	0	0	0	0	0	0	0	0	0	0	0	0	0	0	0
9	0.039	3.30464e+09	9.88686e+08	1.77438e+08	1.38269e+09	1.11865e+09	2.3239e+09	1.55505e+09	1.44353e+09	2.07526e+09	1.79175e+09	1.47814e+09	1.43343e+09	2.57652e+09	3.96423e+09	1.80391e+09	4.44744e+09	0	0	0	0	0	0	0	0	0	0	0	0	0	0	0	0	0	0	0	0	0	0	0	0
10	0.036	3.4756e+09	3.41547e+08	1.34029e+09	7.51593e+09	3.22277e+09	9.60735e+08	1.26171e+09	2.23837e+09	2.18836e+09	6.44247e+09	1.31401e+09	1.25329e+09	6.60476e+08	1.8781e+09	1.54802e+09	5.68281e+09	0	0	0	0	0	0	0	0	0	0	0	0	0	0	0	0	0	0	0	0	0	0	0	0
11	0.0449	9.67213e+09	1.59975e+09	9.69177e+09	1.63713e+10	2.62767e+10	4.88457e+09	2.42155e+09	1.70315e+10	1.41676e+10	2.82199e+10	9.22352e+09	6.26751e+09	5.97238e+09	2.44291e+09	9.74637e+09	1.46511e+10	0	0	0	0	0	0	0	0	0	0	0	0	0	0	0	0	0	0	0	0	0	0	0	0
12	0.035	4.81281e+09	8.7308e+08	1.29469e+09	2.42778e+09	1.76039e+09	1.09524e+09	2.62737e+08	1.37094e+09	2.90396e+09	2.83834e+09	2.33727e+09	1.15489e+09	3.61581e+08	2.10077e+09	1.81277e+09	3.19681e+09	0	0	0	0	0	0	0	0	0	0	0	0	0	0	0	0	0	0	0	0	0	0	0	0
13	0.0415	1.36711e+09	6.10945e+08	2.16449e+08	1.22955e+09	6.01239e+09	5.86315e+09	3.82434e+09	2.98972e+09	3.56808e+09	3.75801e+09	2.50919e+09	1.97275e+09	3.87023e+09	5.41959e+09	2.34592e+09	5.70911e+09	0	0	0	0	0	0	0	0	0	0	0	0	0	0	0	0	0	0	0	0	0	0	0	0
14	0.045	7.1604e+17	3.46257e+07	2.06745e+21	2.67332e+10	4.66758e+08	1.81285e+19	1.39299e+15	1.25197e+10	1.37038e+13	6.52226e+09	6.43463e+18	3.25654e+09	1.31701e+09	1.07956e+09	6.0605e+16	9.23169e+13	0	0	0	0	0	0	0	0	0	0	0	0	0	0	0	0	0	0	0	0	0	0	0	0
15	0.0372	4.19226e+09	1.01096e+09	1.81009e+08	1.47416e+09	1.18962e+09	2.90916e+09	1.52634e+09	1.90072e+09	2.70366e+09	2.19922e+09	1.77862e+09	1.7849e+09	2.5415e+09	4.08562e+09	2.49749e+09	5.45783e+09	0	0	0	0	0	0	0	0	0	0	0	0	0	0	0	0	0	0	0	0	0	0	0	0
16	0.042	3.22962e+09	3.76657e+08	7.90697e+08	1.63671e+09	1.35581e+09	4.94091e+08	1.75051e+08	7.9205e+08	1.90534e+09	2.40987e+09	1.57314e+09	3.35435e+08	2.6784e+08	1.69685e+09	9.91779e+08	2.40751e+09	0	0	0	0	0	0	0	0	0	0	0	0	0	0	0	0	0	0	0	0	0	0	0	0
17	0.045	3.85836e+09	7.86433e+08	2.16275e+09	5.98158e+09	2.81238e+09	8.79649e+08	1.23377e+08	1.66948e+09	3.80914e+09	4.97071e+09	3.58799e+09	3.74852e+08	6.6403e+07	1.20752e+09	1.77817e+09	3.18972e+09	0	0	0	0	0	0	0	0	0	0	0	0	0	0	0	0	0	0	0	0	0	0	0	0
18	0.0424	2.73146e+09	5.52781e+08	1.39662e+08	1.37011e+09	9.88289e+08	2.18962e+09	1.52876e+09	1.39119e+09	1.97128e+09	2.17058e+09	1.15412e+09	1.1374e+09	2.73705e+09	3.84259e+09	2.02709e+09	5.21157e+09	0	0	0	0	0	0	0	0	0	0	0	0	0	0	0	0	0	0	0	0	0	0	0	0
19	0.04	2.32511e+09	5.2827e+08	2.07118e+08	1.06618e+09	3.74933e+09	6.18572e+09	2.23675e+09	2.54582e+09	4.81851e+09	3.78164e+09	2.47758e+09	2.5627e+09	3.09478e+09	4.67397e+09	2.96594e+09	5.77011e+09	0	0	0	0	0	0	0	0	0	0	0	0	0	0	0	0	0	0	0	0	0	0	0	0
20	0.0366	7.62038e+09	7.03782e+08	6.80613e+09	7.45053e+09	8.65685e+09	2.53026e+09	7.78849e+08	5.85101e+09	4.67891e+09	1.87846e+10	3.70933e+09	1.08105e+09	1.74846e+09	2.3018e+09	6.49204e+09	5.82638e+09	0	0	0	0	0	0	0	0	0	0	0	0	0	0	0	0	0	0	0	0	0	0	0	0
21	0.0381	4.05609e+09	8.42957e+08	7.6727e+07	5.48871e+08	5.29266e+08	1.62446e+09	6.12093e+08	1.08786e+09	1.82551e+09	1.28306e+09	1.57103e+09	1.69781e+09	1.48761e+09	2.86131e+09	2.94813e+09	4.26852e+09	0	0	0	0	0	0	0	0	0	0	0	0	0	0	0	0	0	0	0	0	0	0	0	0
22	0.0422	3.06768e+09	4.19217e+08	2.41503e+09	1.9506e+10	1.13361e+10	2.42727e+09	3.20367e+09	6.47155e+09	8.36685e+09	2.9115e+10	3.30967e+09	2.57124e+09	6.15237e+08	3.79642e+09	1.93462e+09	3.62207e+09	0	0	0	0	0	0	0	0	0	0	0	0	0	0	0	0	0	0	0	0	0	0	0	0
23	0.0408	9.76348e+09	2.11228e+09	1.00418e+08	5.85615e+08	4.96859e+08	1.71649e+09	7.04721e+08	1.25581e+09	2.13525e+09	1.26732e+09	2.63965e+09	3.68989e+09	1.26608e+09	4.46395e+09	7.03822e+09	4.94227e+09	0	0	0	0	0	0	0	0	0	0	0	0	0	0	0	0	0	0	0	0	0	0	0	0
24	0.0422	2.86923e+09	7.80336e+08	2.22153e+08	9.74631e+08	3.99178e+09	6.4608e+09	2.49484e+09	3.53133e+09	4.44424e+09	3.3632e+09	3.79642e+09	4.02267e+09	2.31804e+09	3.98916e+09	4.33551e+09	5.5851e+09	0	0	0	0	0	0	0	0	0	0	0	0	0	0	0	0	0	0	0	0	0	0	0	0
25	0.0431	4.80444e+09	6.25601e+08	4.89042e+09	2.17437e+09	4.23683e+09	1.27197e+09	2.11618e+08	3.15938e+09	3.89957e+09	5.79576e+09	4.6195e+09	9.46267e+08	3.64628e+08	2.79673e+09	4.73841e+09	5.22287e+09	0	0	0	0	0	0	0	0	0	0	0	0	0	0	0	0	0	0	0	0	0	0	0	0
26	0.0432	7.43393e+09	1.73882e+09	9.85485e+07	6.69115e+08	4.95391e+08	1.52114e+09	5.30147e+08	1.24132e+09	2.01907e+09	1.77652e+09	2.81145e+09	2.82858e+09	1.27398e+09	3.60048e+09	5.93696e+09	5.37303e+09	0	0	0	0	0	0	0	0	0	0	0	0	0	0	0	0	0	0	0	0	0	0	0	0
27	0.0425	4.46229e+09	6.33919e+08	9.48554e+08	2.03138e+09	2.02182e+09	7.47507e+08	2.49926e+08	1.42605e+09	2.88316e+09	3.06868e+09	3.00468e+09	1.34502e+09	7.67381e+08	2.16745e+09	1.32976e+09	3.72186e+09	0	0	0	0	0	0	0	0	0	0	0	0	0	0	0	0	0	0	0	0	0	0	0	0
28	0.0361	1.08277e+10	4.02235e+09	4.06791e+08	2.08332e+09	8.79999e+08	1.39435e+09	1.12974e+09	1.12491e+09	1.96617e+09	1.3365e+09	3.63603e+09	3.76308e+09	2.97474e+09	8.29458e+09	9.11676e+09	6.4431e+09	0	0	0	0	0	0	0	0	0	0	0	0	0	0	0	0	0	0	0	0	0	0	0	0
29	0.0378	5.88937e+09	1.65177e+09	1.65042e+08	1.3136e+09	8.33586e+08	1.86189e+09	1.20244e+09	1.351e+09	1.96678e+09	1.17002e+09	2.02433e+09	1.91517e+09	2.61701e+09	5.06577e+09	3.37654e+09	5.40482e+09	0	0	0	0	0	0	0	0	0	0	0	0	0	0	0	0	0	0	0	0	0	0	0	0
30	0.0406	7.35624e+09	1.84036e+09	1.35329e+08	7.55605e+08	4.5682e+08	1.25523e+09	6.19413e+08	9.49304e+08	1.65587e+09	1.13736e+09	2.35073e+09	2.58179e+09	1.37734e+09	4.18775e+09	5.51362e+09	4.58248e+09	0	0	0	0	0	0	0	0	0	0	0	0	0	0	0	0	0	0	0	0	0	0	0	0
31	0.0439	8.72477e+09	1.96113e+09	1.74178e+08	8.69128e+08	5.32834e+08	1.3848e+09	6.70942e+08	9.10218e+08	1.75529e+09	1.05039e+09	2.57572e+09	2.8871e+09	1.28524e+09	4.13432e+09	6.10176e+09	3.87126e+09	0	0	0	0	0	0	0	0	0	0	0	0	0	0	0	0	0	0	0	0	0	0	0	0
32	0.0421	6.86333e+09	2.03541e+09	3.40024e+08	2.1495e+09	1.19735e+09	1.54802e+09	1.56068e+09	1.16956e+09	1.70723e+09	1.65932e+09	1.9104e+09	2.10454e+09	2.77414e+09	6.21005e+09	4.33193e+09	5.19767e+09	0	0	0	0	0	0	0	0	0	0	0	0	0	0	0	0	0	0	0	0	0	0	0	0
33	0.0386	3.64829e+09	1.21914e+09	2.07657e+08	1.06556e+09	2.07565e+09	3.2381e+09	1.35429e+09	2.16345e+09	2.86536e+09	1.92672e+09	3.85536e+09	4.06261e+09	2.10246e+09	5.92698e+09	6.46753e+09	5.71263e+09	0	0	0	0	0	0	0	0	0	0	0	0	0	0	0	0	0	0	0	0	0	0	0	0
34	0.0379	9.19234e+09	2.91623e+09	3.95317e+08	2.50569e+09	7.97499e+08	1.06788e+09	1.36409e+09	9.90317e+08	1.51854e+09	1.03891e+09	2.59196e+09	3.25935e+09	3.53933e+09	7.95288e+09	5.5871e+09	6.06543e+09	0	0	0	0	0	0	0	0	0	0	0	0	0	0	0	0	0	0	0	0	0	0	0	0
35	0.0385	8.871e+09	2.45544e+09	3.5634e+08	2.68579e+09	1.05008e+09	1.73493e+09	1.54997e+09	1.22131e+09	1.73312e+09	1.58298e+09	2.26465e+09	2.6459e+09	3.76905e+09	7.46187e+09	4.00967e+09	6.08504e+09	0	0	0	0	0	0	0	0	0	0	0	0	0	0	0	0	0	0	0	0	0	0	0	0
36	0.0397	6.22691e+09	1.65265e+09	3.20275e+08	1.87584e+09	8.3672e+08	1.02965e+09	1.3501e+09	9.50823e+08	1.42256e+09	1.03478e+09	1.67368e+09	2.04653e+09	2.77701e+09	5.51743e+09	4.3094e+09	4.56891e+09	0	0	0	0	0	0	0	0	0	0	0	0	0	0	0	0	0	0	0	0	0	0	0	0
37	0.0389	1.33688e+10	3.96113e+09	3.22151e+08	1.95926e+09	7.70336e+08	1.26553e+09	1.01071e+09	7.01983e+08	1.7617e+09	1.05234e+09	4.04745e+09	3.91302e+09	2.73148e+09	8.29713e+09	7.22186e+09	6.24721e+09	0	0	0	0	0	0	0	0	0	0	0	0	0	0	0	0	0	0	0	0	0	0	0	0
38	0.0377	6.61728e+09	1.9769e+09	3.20641e+08	2.10544e+09	1.05568e+09	1.27382e+09	1.44298e+09	1.0912e+09	1.38066e+09	1.0856e+09	2.10713e+09	1.97151e+09	3.15427e+09	6.30201e+09	3.74297e+09	5.43403e+09	0	0	0	0	0	0	0	0	0	0	0	0	0	0	0	0	0	0	0	0	0	0	0	0
39	0.0439	2.08354e+09	3.09888e+08	1.5903e+08	1.51853e+10	7.58738e+09	2.10013e+09	9.51188e+08	1.90935e+09	1.15739e+10	2.25091e+10	3.48412e+09	8.53908e+08	1.91138e+08	2.73116e+09	1.72682e+09	1.47966e+09	0	0	0	0	0	0	0	0	0	0	0	0	0	0	0	0	0	0	0	0	0	0	0	0
40	0.0386	1.00893e+10	3.05866e+09	3.44645e+08	1.84285e+09	5.55832e+08	1.11012e+09	9.07868e+08	7.74176e+08	1.54943e+09	8.90838e+08	2.85378e+09	3.45161e+09	2.28841e+09	7.68907e+09	7.0058e+09	5.25876e+09	0	0	0	0	0	0	0	0	0	0	0	0	0	0	0	0	0	0	0	0	0	0	0	0
41	0.036	1.29418e+10	1.63351e+08	8.09757e+08	2.04371e+10	7.5468e+09	3.06279e+09	1.55567e+09	1.67639e+10	2.85388e+10	1.71605e+11	1.10488e+10	2.69888e+09	1.91122e+09	1.90607e+09	1.19977e+09	2.08422e+10	0	0	0	0	0	0	0	0	0	0	0	0	0	0	0	0	0	0	0	0	0	0	0	0
42	0.0422	5.24068e+09	5.09802e+08	3.02419e+08	5.18409e+09	1.13291e+09	9.91368e+08	4.3158e+08	1.23703e+09	2.29966e+09	5.8016e+09	2.2496e+09	1.03819e+09	4.60931e+08	2.1426e+09	1.1218e+09	3.31131e+09	0	0	0	0	0	0	0	0	0	0	0	0	0	0	0	0	0	0	0	0	0	0	0	0
43	0.0423	#DIV/0!	#DIV/0!	#DIV/0!	#DIV/0!	#DIV/0!	#DIV/0!	#DIV/0!	#DIV/0!	#DIV/0!	#DIV/0!	#DIV/0!	#DIV/0!	#DIV/0!	#DIV/0!	#DIV/0!	#DIV/0!	#DIV/0!	#DIV/0!	#DIV/0!	#DIV/0!	#DIV/0!	#DIV/0!	#DIV/0!	#DIV/0!	#DIV/0!	#DIV/0!	#DIV/0!	#DIV/0!	#DIV/0!	#DIV/0!	#DIV/0!	#DIV/0!	#DIV/0!	#DIV/0!	#DIV/0!	#DIV/0!	#DIV/0!	#DIV/0!	#DIV/0!	#DIV/0!
44	0.0432	2.22855e+09	7.76223e+08	2.52676e+08	1.35092e+09	5.37934e+09	5.34133e+09	4.16785e+09	3.12025e+09	3.25971e+09	2.62517e+09	2.51123e+09	2.12843e+09	3.26366e+09	6.48734e+09	2.82234e+09	5.57801e+09	0	0	0	0	0	0	0	0	0	0	0	0	0	0	0	0	0	0	0	0	0	0	0	0
45	0.0385	3.25983e+09	1.07937e+09	1.45396e+08	7.73749e+08	1.96703e+09	1.44631e+09	1.78306e+09	2.12601e+09	3.08423e+09	2.03454e+09	3.56319e+09	3.54531e+09	1.1639e+09	3.58001e+09	4.46912e+09	4.39671e+09	0	0	0	0	0	0	0	0	0	0	0	0	0	0	0	0	0	0	0	0	0	0	0	0
46	0.0442	2.79886e+09	7.55724e+08	2.77131e+08	2.01185e+09	1.46847e+09	2.47308e+09	2.26405e+09	1.87425e+09	2.10937e+09	2.23067e+09	1.01662e+09	9.42562e+08	3.71927e+09	4.80892e+09	1.02256e+09	5.63911e+09	0	0	0	0	0	0	0	0	0	0	0	0	0	0	0	0	0	0	0	0	0	0	0	0
47	0.0401	5.51198e+09	6.87326e+08	1.47305e+09	9.66383e+09	2.45409e+09	5.68694e+08	8.22222e+08	6.01866e+09	2.97054e+09	1.55298e+10	2.69397e+09	7.95387e+08	6.13598e+08	2.57917e+09	1.78478e+09	5.00254e+09	0	0	0	0	0	0	0	0	0	0	0	0	0	0	0	0	0	0	0	0	0	0	0	0
48	0.0443	3.94254e+09	9.43784e+08	1.65954e+08	1.53426e+09	1.12288e+09	2.42911e+09	1.63966e+09	1.65126e+09	2.19612e+09	2.02354e+09	1.24344e+09	1.28829e+09	2.77115e+09	4.27867e+09	2.04842e+09	4.98263e+09	0	0	0	0	0	0	0	0	0	0	0	0	0	0	0	0	0	0	0	0	0	0	0	0
49	0.0367	3.26142e+09	9.82794e+08	1.06946e+08	1.10134e+09	6.74709e+08	1.56675e+09	1.15689e+09	9.18659e+08	1.35726e+09	1.25684e+09	1.33657e+09	1.1264e+09	1.19571e+09	3.16504e+09	1.48874e+09	2.32616e+09	0	0	0	0	0	0	0	0	0	0	0	0	0	0	0	0	0	0	0	0	0	0	0	0
50	0.0434	1.53556e+09	4.32898e+08	1.16379e+08	1.16712e+09	4.73265e+09	6.66371e+09	4.24624e+09	3.04351e+09	3.205e+09	3.29097e+09	1.83269e+09	1.75184e+09	1.93995e+09	3.47278e+09	1.13863e+09	3.37841e+09	0	0	0	0	0	0	0	0	0	0	0	0	0	0	0	0	0	0	0	0	0	0	0	0
51	0.0381	1.50176e+09	3.72147e+08	6.46001e+07	7.99097e+08	4.11391e+08	1.17899e+09	8.2958e+08	6.75483e+08	1.01908e+09	1.08644e+09	4.99508e+08	3.33132e+08	7.67672e+08	2.09657e+09	4.78853e+08	1.79211e+09	0	0	0	0	0	0	0	0	0	0	0	0	0	0	0	0	0	0	0	0	0	0	0	0
52	0.0419	1.24759e+09	4.41728e+08	1.85559e+08	1.33793e+09	5.35238e+09	6.2167e+09	4.57544e+09	2.95976e+09	3.26406e+09	3.73438e+09	1.34135e+09	1.26195e+09	2.48357e+09	3.84306e+09	1.36247e+09	2.99163e+09	0	0	0	0	0	0	0	0	0	0	0	0	0	0	0	0	0	0	0	0	0	0	0	0
53	0.0393	2.62529e+09	5.06021e+08	6.98365e+07	1.18012e+09	2.56496e+08	1.18354e+09	7.59847e+08	6.74893e+08	1.30281e+09	6.53709e+08	7.22425e+08	8.12887e+08	6.3841e+08	3.54154e+09	4.07424e+08	1.37947e+09	0	0	0	0	0	0	0	0	0	0	0	0	0	0	0	0	0	0	0	0	0	0	0	0
54	0.0375	1.68693e+10	6.18389e+08	3.90516e+09	8.46282e+10	1.11284e+10	1.08535e+10	3.41946e+09	1.06292e+10	2.89986e+10	9.63907e+10	1.12814e+10	1.65968e+09	5.26328e+08	4.42164e+09	4.44134e+09	7.32841e+09	0	0	0	0	0	0	0	0	0	0	0	0	0	0	0	0	0	0	0	0	0	0	0	0
55	0.0412	1.30059e+09	2.11332e+08	5.61091e+07	8.9053e+08	2.02465e+09	4.90991e+09	3.39962e+09	2.05292e+09	3.15522e+09	2.10069e+09	1.25436e+09	1.29423e+09	1.06693e+09	3.81181e+09	4.86654e+08	1.45203e+09	0	0	0	0	0	0	0	0	0	0	0	0	0	0	0	0	0	0	0	0	0	0	0	0
56	0.0413	4.71496e+09	7.16164e+08	5.02563e+08	6.72965e+09	2.34974e+09	1.29502e+09	6.67129e+08	5.10636e+09	4.37204e+09	5.17514e+09	3.56982e+09	1.61492e+09	7.92994e+08	3.24695e+09	8.98356e+08	3.18807e+09	0	0	0	0	0	0	0	0	0	0	0	0	0	0	0	0	0	0	0	0	0	0	0	0
57	0.0444	1.98602e+09	2.85714e+08	4.60431e+07	4.23818e+08	6.00286e+08	1.11398e+09	2.35187e+08	4.85739e+08	2.08504e+09	9.09375e+08	1.12505e+09	9.38105e+08	7.30739e+08	1.90112e+09	8.68708e+08	3.06476e+09	0	0	0	0	0	0	0	0	0	0	0	0	0	0	0	0	0	0	0	0	0	0	0	0
58	0.0422	1.31936e+09	2.82051e+08	7.07453e+06	6.18249e+08	1.09192e+09	1.40897e+09	2.3951e+08	5.70798e+08	1.62884e+09	8.5529e+08	8.66811e+08	5.47797e+08	1.07158e+09	2.72384e+09	4.2463e+08	3.12275e+09	0	0	0	0	0	0	0	0	0	0	0	0	0	0	0	0	0	0	0	0	0	0	0	0
59	0.0432	4.56167e+09	5.35368e+08	2.9277e+09	2.19847e+09	2.52956e+09	1.1503e+09	1.66766e+08	2.1607e+09	2.80897e+09	3.95523e+09	3.39663e+09	9.97724e+08	5.78036e+08	1.84615e+09	2.6762e+09	3.48057e+09	0	0	0	0	0	0	0	0	0	0	0	0	0	0	0	0	0	0	0	0	0	0	0	0
60	0.0367	4.36205e+09	9.02887e+08	1.21163e+07	9.03199e+08	1.21603e+09	1.72424e+09	2.65355e+08	7.15648e+08	1.99077e+09	1.04378e+09	1.87046e+09	1.46099e+09	1.15168e+09	4.06624e+09	1.58578e+09	4.24071e+09	0	0	0	0	0	0	0	0	0	0	0	0	0	0	0	0	0	0	0	0	0	0	0	0
61	0.0435	1.21647e+09	2.31821e+08	4.427e+07	6.36018e+08	3.42586e+09	5.94093e+09	1.01875e+09	1.84732e+09	3.4001e+09	2.31959e+09	1.93814e+09	1.23384e+09	9.23443e+08	4.69104e+09	3.99387e+08	2.90632e+09	0	0	0	0	0	0	0	0	0	0	0	0	0	0	0	0	0	0	0	0	0	0	0	0
62	0.042	2.1253e+09	6.55988e+08	1.25224e+07	1.23839e+09	9.61272e+08	2.34869e+09	4.93378e+08	8.63229e+08	1.64075e+09	1.20049e+09	1.35383e+09	9.19682e+08	9.13606e+08	7.18354e+09	2.91309e+08	2.47589e+09	0	0	0	0	0	0	0	0	0	0	0	0	0	0	0	0	0	0	0	0	0	0	0	0
63	0.042	1.24688e+10	9.83666e+07	3.72946e+09	2.33529e+10	1.95069e+10	1.11836e+10	3.30546e+09	7.5002e+09	1.06666e+10	2.11291e+10	1.08202e+10	5.31186e+09	5.61787e+08	1.22893e+09	9.49673e+09	8.50046e+09	0	0	0	0	0	0	0	0	0	0	0	0	0	0	0	0	0	0	0	0	0	0	0	0
64	0.0379	1.26242e+09	3.0729e+08	5.63145e+07	1.0096e+09	4.0807e+09	4.9623e+09	9.91568e+08	1.83781e+09	3.84478e+09	2.67089e+09	1.96892e+09	1.47166e+09	9.43961e+08	5.04815e+09	4.49484e+08	3.05986e+09	0	0	0	0	0	0	0	0	0	0	0	0	0	0	0	0	0	0	0	0	0	0	0	0
65	0.041	3.06061e+09	7.94737e+08	7.33333e+06	3.20837e+08	6.82432e+08	1.36354e+09	8.98332e+07	5.08539e+08	1.48963e+09	6.09504e+08	1.71842e+09	9.07012e+08	6.94281e+08	2.3317e+09	5.54747e+08	2.2805e+09	0	0	0	0	0	0	0	0	0	0	0	0	0	0	0	0	0	0	0	0	0	0	0	0
66	0.0417	4.59902e+09	8.26925e+08	2.36731e+07	2.74542e+08	4.55865e+08	1.25624e+09	1.01664e+08	5.12519e+08	2.1206e+09	6.72406e+08	1.93254e+09	9.49366e+08	7.49414e+08	2.26256e+09	8.05012e+08	2.62929e+09	0	0	0	0	0	0	0	0	0	0	0	0	0	0	0	0	0	0	0	0	0	0	0	0
67	0.0394	1.72186e+09	3.69791e+08	4.06877e+07	7.67948e+08	3.98482e+09	2.61457e+09	5.88667e+08	1.78905e+09	2.65025e+09	2.53836e+09	3.52839e+09	1.79046e+09	1.3129e+09	3.67829e+09	1.08596e+09	3.44577e+09	0	0	0	0	0	0	0	0	0	0	0	0	0	0	0	0	0	0	0	0	0	0	0	0
68	0.0447	3.89428e+09	6.39661e+08	1.17984e+07	1.81195e+08	5.94673e+08	1.42347e+09	7.43842e+07	4.88663e+08	2.09099e+09	7.88922e+08	1.822e+09	1.15834e+09	5.72247e+08	2.50382e+09	6.19239e+08	2.73607e+09	0	0	0	0	0	0	0	0	0	0	0	0	0	0	0	0	0	0	0	0	0	0	0	0
69	0.0379	2.7138e+09	8.88378e+08	7.65331e+06	6.47048e+08	6.92175e+08	2.02064e+09	1.5144e+08	6.48192e+08	1.78052e+09	8.07997e+08	1.53326e+09	1.02366e+09	6.55637e+08	5.10638e+09	3.39692e+08	2.16092e+09	0	0	0	0	0	0	0	0	0	0	0	0	0	0	0	0	0	0	0	0	0	0	0	0
70	0.0411	3.49655e+09	6.90052e+08	1.08167e+07	7.96246e+08	7.87167e+08	2.35224e+09	2.08386e+08	7.47797e+08	2.30119e+09	9.12546e+08	1.46871e+09	1.10614e+09	7.22976e+08	5.09958e+09	4.07122e+08	2.60228e+09	0	0	0	0	0	0	0	0	0	0	0	0	0	0	0	0	0	0	0	0	0	0	0	0
71	0.0395	3.26287e+09	6.21422e+08	2.4684e+07	4.37168e+08	4.71496e+08	2.02085e+09	1.06119e+08	5.0623e+08	1.76304e+09	9.01045e+08	1.33151e+09	1.07181e+09	3.07376e+08	3.703e+09	3.63271e+08	1.95512e+09	0	0	0	0	0	0	0	0	0	0	0	0	0	0	0	0	0	0	0	0	0	0	0	0
72	0.0352	3.83589e+09	5.03238e+08	9.09056e+06	3.43408e+08	5.11315e+08	2.3169e+09	9.86332e+07	4.76609e+08	2.08959e+09	9.61716e+08	1.59783e+09	1.47587e+09	2.89391e+08	3.43301e+09	3.25216e+08	2.08591e+09	0	0	0	0	0	0	0	0	0	0	0	0	0	0	0	0	0	0	0	0	0	0	0	0
73	0.0391	7.85168e+09	1.55777e+09	1.07026e+07	3.63842e+08	4.53429e+08	1.41651e+09	7.03288e+07	5.13658e+08	1.8282e+09	5.72387e+08	4.02097e+09	1.8562e+09	6.16542e+08	3.28862e+09	1.37354e+09	3.17329e+09	0	0	0	0	0	0	0	0	0	0	0	0	0	0	0	0	0	0	0	0	0	0	0	0
74	0.0379	5.67778e+09	1.50799e+09	1.7735e+07	5.46867e+08	6.1385e+08	1.33534e+09	8.87701e+07	5.25056e+08	1.70048e+09	6.21658e+08	3.54271e+09	1.48278e+09	1.09083e+09	4.42634e+09	8.03432e+08	2.88503e+09	0	0	0	0	0	0	0	0	0	0	0	0	0	0	0	0	0	0	0	0	0	0	0	0
75	0.0381	3.13529e+09	7.63463e+08	9.06971e+07	7.57355e+08	3.61456e+09	6.461e+09	5.26e+08	1.96286e+09	5.08995e+09	2.27501e+09	5.62151e+09	2.77546e+09	1.70013e+09	5.65222e+09	1.15366e+09	5.46413e+09	0	0	0	0	0	0	0	0	0	0	0	0	0	0	0	0	0	0	0	0	0	0	0	0
76	0.0388	4.14532e+09	3.12917e+08	3.36617e+08	6.37165e+09	3.50714e+09	9.69161e+08	7.84066e+08	1.41613e+09	3.01452e+09	4.89431e+09	1.3175e+09	7.16541e+08	3.55181e+08	1.29503e+09	1.50384e+09	2.59107e+09	0	0	0	0	0	0	0	0	0	0	0	0	0	0	0	0	0	0	0	0	0	0	0	0
77	0.0356	1.77981e+09	5.86446e+08	7.36083e+07	7.97749e+08	2.86494e+09	7.41984e+09	6.48351e+08	1.78624e+09	5.10071e+09	1.97858e+09	4.09248e+09	2.67419e+09	1.16847e+09	5.99916e+09	1.19343e+09	3.70208e+09	0	0	0	0	0	0	0	0	0	0	0	0	0	0	0	0	0	0	0	0	0	0	0	0
78	0.0392	2.71172e+09	5.12432e+08	3.76054e+07	2.60655e+08	1.36292e+09	3.23136e+09	2.47134e+08	1.15722e+09	4.10342e+09	9.92446e+08	3.64862e+09	2.54029e+09	6.55657e+08	4.54041e+09	1.51261e+09	2.57917e+09	0	0	0	0	0	0	0	0	0	0	0	0	0	0	0	0	0	0	0	0	0	0	0	0
79	0.0445	6.49568e+09	3.47757e+08	6.11622e+08	2.20842e+10	4.95868e+09	1.37938e+09	1.27433e+09	3.09802e+09	2.11248e+09	1.80607e+10	3.23697e+09	1.95316e+09	6.30842e+08	1.79596e+09	1.4227e+09	2.90761e+09	0	0	0	0	0	0	0	0	0	0	0	0	0	0	0	0	0	0	0	0	0	0	0	0
80	0.0427	7.3741e+09	1.2088e+09	1.96605e+07	3.78532e+08	4.34405e+08	2.58656e+09	1.19296e+08	6.57606e+08	2.93629e+09	8.53418e+08	3.42147e+09	2.28036e+09	4.03025e+08	4.55513e+09	1.50466e+09	2.96681e+09	0	0	0	0	0	0	0	0	0	0	0	0	0	0	0	0	0	0	0	0	0	0	0	0
81	0.0364	4.87272e+09	9.09778e+08	1.01758e+09	1.02399e+10	3.02387e+09	1.40659e+09	1.01997e+09	4.76148e+09	6.68245e+09	7.73413e+09	3.54706e+09	2.05316e+09	1.00161e+09	4.25753e+09	2.32345e+09	3.99236e+09	0	0	0	0	0	0	0	0	0	0	0	0	0	0	0	0	0	0	0	0	0	0	0	0
82	0.0412	3.40462e+09	8.15861e+08	1.46875e+07	1.99412e+08	1.52049e+09	3.95801e+09	1.83089e+08	1.29718e+09	3.56438e+09	8.74541e+08	9.35044e+09	3.64322e+09	5.55046e+08	3.01576e+09	1.98894e+09	2.99114e+09	0	0	0	0	0	0	0	0	0	0	0	0	0	0	0	0	0	0	0	0	0	0	0	0
83	0.0441	5.26919e+09	9.84341e+08	3.38229e+07	3.15448e+08	2.18089e+09	5.46094e+09	2.31115e+08	1.39224e+09	4.16626e+09	9.45939e+08	1.01879e+10	3.77153e+09	9.05241e+08	4.05729e+09	2.71912e+09	4.21694e+09	0	0	0	0	0	0	0	0	0	0	0	0	0	0	0	0	0	0	0	0	0	0	0	0
84	0.0413	1.12653e+10	1.97606e+09	1.72332e+07	2.35746e+08	4.57878e+08	1.52496e+09	5.379e+07	5.15077e+08	2.33683e+09	5.42794e+08	5.25259e+09	3.19166e+09	4.07454e+08	2.9927e+09	2.60471e+09	4.01218e+09	0	0	0	0	0	0	0	0	0	0	0	0	0	0	0	0	0	0	0	0	0	0	0	0
85	0.0376	1.17132e+10	3.21111e+09	6.56646e+07	8.84582e+08	3.55847e+08	1.37889e+09	1.82651e+08	6.07079e+08	1.7527e+09	4.38132e+08	7.87558e+09	3.51342e+09	1.42145e+09	8.70299e+09	3.11633e+09	3.37564e+09	0	0	0	0	0	0	0	0	0	0	0	0	0	0	0	0	0	0	0	0	0	0	0	0
86	0.0372	1.11127e+10	2.37392e+09	2.39227e+07	4.14931e+08	3.86859e+08	2.13039e+09	1.01304e+08	6.5088e+08	2.68398e+09	5.65619e+08	6.73916e+09	3.37502e+09	5.92109e+08	5.74635e+09	3.55834e+09	3.77838e+09	0	0	0	0	0	0	0	0	0	0	0	0	0	0	0	0	0	0	0	0	0	0	0	0
87	0.0446	1.15766e+10	2.53915e+09	2.08304e+07	3.56121e+08	3.56087e+08	1.56017e+09	9.12393e+07	5.74719e+08	2.23002e+09	4.81534e+08	6.51782e+09	3.19099e+09	7.25237e+08	6.25849e+09	4.16347e+09	3.57232e+09	0	0	0	0	0	0	0	0	0	0	0	0	0	0	0	0	0	0	0	0	0	0	0	0
88	0.0382	6.3441e+09	1.85413e+09	2.71829e+07	5.15132e+08	1.88932e+09	2.72959e+09	1.96235e+08	1.24836e+09	2.78771e+09	7.54299e+08	1.13914e+10	5.92197e+09	1.35575e+09	7.80839e+09	6.03384e+09	4.68008e+09	0	0	0	0	0	0	0	0	0	0	0	0	0	0	0	0	0	0	0	0	0	0	0	0
89	0.0362	1.1573e+10	2.92652e+09	4.01265e+07	5.6797e+08	2.97432e+08	1.15199e+09	9.15783e+07	4.63423e+08	1.94018e+09	2.12659e+08	9.75072e+09	3.37734e+09	8.50759e+08	6.02256e+09	2.47279e+09	3.28143e+09	0	0	0	0	0	0	0	0	0	0	0	0	0	0	0	0	0	0	0	0	0	0	0	0
90	0.038	1.5138e+10	2.7567e+09	3.99459e+07	5.89839e+08	3.70113e+08	1.34093e+09	1.39419e+08	6.61586e+08	2.25279e+09	2.68832e+08	1.07145e+10	3.94981e+09	1.28188e+09	6.29913e+09	3.48471e+09	3.98804e+09	0	0	0	0	0	0	0	0	0	0	0	0	0	0	0	0	0	0	0	0	0	0	0	0
91	0.0366	8.40461e+09	2.75295e+09	1.47921e+08	1.55902e+09	7.83513e+08	1.38473e+09	2.79446e+08	8.67875e+08	2.12508e+09	2.83885e+08	1.23424e+10	2.84031e+09	3.58249e+09	1.19077e+10	1.72323e+09	4.83126e+09	0	0	0	0	0	0	0	0	0	0	0	0	0	0	0	0	0	0	0	0	0	0	0	0
92	0.037	2.3435e+10	6.68927e+09	4.4685e+07	4.74784e+08	1.90721e+08	1.00565e+09	6.3264e+07	4.18711e+08	1.72073e+09	2.03338e+08	1.75009e+10	5.67801e+09	8.59655e+08	1.01897e+10	5.90896e+09	3.78676e+09	0	0	0	0	0	0	0	0	0	0	0	0	0	0	0	0	0	0	0	0	0	0	0	0
93	0.0404	0	0	0	0	0	0	0	0	0	0	0	0	0	0	0	0	0	0	0	0	0	0	0	0	0	0	0	0	0	0	0	0	0	0	0	0	0	0	0	0
94	0.0386	1.5761e+10	4.15779e+09	5.2104e+07	8.88695e+08	1.53928e+08	8.1712e+08	1.09886e+08	3.22367e+08	1.27305e+09	1.63838e+08	8.31475e+09	2.48698e+09	1.80193e+09	9.55028e+09	4.39399e+09	3.75576e+09	0	0	0	0	0	0	0	0	0	0	0	0	0	0	0	0	0	0	0	0	0	0	0	0
95	0.0413	1.56521e+10	4.50846e+09	4.43995e+07	8.20646e+08	1.81888e+08	1.04468e+09	1.17218e+08	4.09596e+08	1.40811e+09	2.16293e+08	7.95147e+09	4.1168e+09	1.68359e+09	1.00339e+10	4.42977e+09	3.64943e+09	0	0	0	0	0	0	0	0	0	0	0	0	0	0	0	0	0	0	0	0	0	0	0	0
96	0.0399	9.39862e+09	2.34607e+09	1.16117e+08	1.01612e+09	1.75325e+09	3.17551e+09	6.82365e+08	1.95062e+09	5.25878e+09	1.19383e+09	1.493e+10	7.7802e+09	2.70699e+09	1.13095e+10	4.91417e+09	6.33692e+09	0	0	0	0	0	0	0	0	0	0	0	0	0	0	0	0	0	0	0	0	0	0	0	0
97	0.045	4.39876e+09	1.61321e+09	7.89703e+09	3.79391e+10	2.94697e+10	6.39519e+09	4.23791e+09	1.58474e+10	4.19221e+09	2.66489e+10	5.90634e+09	5.04391e+09	6.36415e+08	7.35005e+08	4.2822e+09	8.065e+09	0	0	0	0	0	0	0	0	0	0	0	0	0	0	0	0	0	0	0	0	0	0	0	0
98	#VALUE!	#DIV/0!	#DIV/0!	#DIV/0!	#DIV/0!	#DIV/0!	#DIV/0!	#DIV/0!	#DIV/0!	#DIV/0!	#DIV/0!	#DIV/0!	#DIV/0!	#DIV/0!	#DIV/0!	#DIV/0!	#DIV/0!	#DIV/0!	#DIV/0!	#DIV/0!	#DIV/0!	#DIV/0!	#DIV/0!	#DIV/0!	#DIV/0!	#DIV/0!	#DIV/0!	#DIV/0!	#DIV/0!	#DIV/0!	#DIV/0!	#DIV/0!	#DIV/0!	#DIV/0!	#DIV/0!	#DIV/0!	#DIV/0!	#DIV/0!	#DIV/0!	#DIV/0!	#DIV/0!
99	0.0341	7.73394e+09	4.02688e+09	1.94854e+08	2.80301e+09	7.94984e+08	7.72656e+08	3.12127e+08	4.58917e+08	7.51389e+08	6.93022e+07	1.30087e+10	1.83589e+09	2.54339e+09	1.70927e+10	1.86392e+09	2.91926e+09	0	0	0	0	0	0	0	0	0	0	0	0	0	0	0	0	0	0	0	0	0	0	0	0
100	0.02	1.74316e+10	4.97943e+09	6.43814e+07	8.40614e+08	3.08766e+08	7.96631e+08	1.74672e+08	4.77507e+08	1.61781e+09	1.03178e+08	1.60016e+10	4.61647e+09	1.41609e+09	8.69153e+09	4.04219e+09	3.79701e+09	0	0	0	0	0	0	0	0	0	0	0	0	0	0	0	0	0	0	0	0	0	0	0	0
101	0.0403	#DIV/0!	#DIV/0!	#DIV/0!	#DIV/0!	#DIV/0!	#DIV/0!	#DIV/0!	#DIV/0!	#DIV/0!	#DIV/0!	#DIV/0!	#DIV/0!	#DIV/0!	#DIV/0!	#DIV/0!	#DIV/0!	#DIV/0!	#DIV/0!	#DIV/0!	#DIV/0!	#DIV/0!	#DIV/0!	#DIV/0!	#DIV/0!	#DIV/0!	#DIV/0!	#DIV/0!	#DIV/0!	#DIV/0!	#DIV/0!	#DIV/0!	#DIV/0!	#DIV/0!	#DIV/0!	#DIV/0!	#DIV/0!	#DIV/0!	#DIV/0!	#DIV/0!	#DIV/0!
102	0.0377	1.19021e+10	3.73653e+09	1.08798e+08	1.10132e+09	2.27413e+08	6.33569e+08	2.58071e+08	3.14901e+08	1.00572e+09	8.9214e+07	6.08339e+09	2.72594e+09	3.0176e+09	1.04623e+10	3.64355e+09	3.53835e+09	0	0	0	0	0	0	0	0	0	0	0	0	0	0	0	0	0	0	0	0	0	0	0	0
103	0.0396	4.29057e+09	3.78774e+08	4.83894e+09	7.68072e+09	1.21875e+10	8.92175e+08	6.50715e+08	4.23763e+09	3.4358e+09	9.20032e+09	3.58145e+09	8.95828e+08	7.45552e+08	2.16418e+09	2.87612e+09	5.65197e+09	0	0	0	0	0	0	0	0	0	0	0	0	0	0	0	0	0	0	0	0	0	0	0	0
104	0.0408	8.34503e+09	2.09393e+09	1.39581e+08	5.15535e+08	1.46523e+09	2.59499e+09	8.44537e+08	1.13029e+09	2.2938e+09	8.11633e+08	1.13934e+10	4.94772e+09	4.71579e+09	1.4006e+10	6.02617e+09	5.31525e+09	0	0	0	0	0	0	0	0	0	0	0	0	0	0	0	0	0	0	0	0	0	0	0	0
		#DIV/0!	#DIV/0!	#DIV/0!	#DIV/0!	#DIV/0!	#DIV/0!	#DIV/0!	#DIV/0!	#DIV/0!	#DIV/0!	#DIV/0!	#DIV/0!	#DIV/0!	#DIV/0!	#DIV/0!	#DIV/0!	#DIV/0!	#DIV/0!	#DIV/0!	#DIV/0!	#DIV/0!	#DIV/0!	#DIV/0!	#DIV/0!	#DIV/0!	#DIV/0!	#DIV/0!	#DIV/0!	#DIV/0!	#DIV/0!	#DIV/0!	#DIV/0!	#DIV/0!	#DIV/0!	#DIV/0!	#DIV/0!	#DIV/0!	#DIV/0!	#DIV/0!	#DIV/0!
		#DIV/0!	#DIV/0!	#DIV/0!	#DIV/0!	#DIV/0!	#DIV/0!	#DIV/0!	#DIV/0!	#DIV/0!	#DIV/0!	#DIV/0!	#DIV/0!	#DIV/0!	#DIV/0!	#DIV/0!	#DIV/0!	#DIV/0!	#DIV/0!	#DIV/0!	#DIV/0!	#DIV/0!	#DIV/0!	#DIV/0!	#DIV/0!	#DIV/0!	#DIV/0!	#DIV/0!	#DIV/0!	#DIV/0!	#DIV/0!	#DIV/0!	#DIV/0!	#DIV/0!	#DIV/0!	#DIV/0!	#DIV/0!	#DIV/0!	#DIV/0!	#DIV/0!	#DIV/0!
		#DIV/0!	#DIV/0!	#DIV/0!	#DIV/0!	#DIV/0!	#DIV/0!	#DIV/0!	#DIV/0!	#DIV/0!	#DIV/0!	#DIV/0!	#DIV/0!	#DIV/0!	#DIV/0!	#DIV/0!	#DIV/0!	#DIV/0!	#DIV/0!	#DIV/0!	#DIV/0!	#DIV/0!	#DIV/0!	#DIV/0!	#DIV/0!	#DIV/0!	#DIV/0!	#DIV/0!	#DIV/0!	#DIV/0!	#DIV/0!	#DIV/0!	#DIV/0!	#DIV/0!	#DIV/0!	#DIV/0!	#DIV/0!	#DIV/0!	#DIV/0!	#DIV/0!	#DIV/0!
		#DIV/0!	#DIV/0!	#DIV/0!	#DIV/0!	#DIV/0!	#DIV/0!	#DIV/0!	#DIV/0!	#DIV/0!	#DIV/0!	#DIV/0!	#DIV/0!	#DIV/0!	#DIV/0!	#DIV/0!	#DIV/0!	#DIV/0!	#DIV/0!	#DIV/0!	#DIV/0!	#DIV/0!	#DIV/0!	#DIV/0!	#DIV/0!	#DIV/0!	#DIV/0!	#DIV/0!	#DIV/0!	#DIV/0!	#DIV/0!	#DIV/0!	#DIV/0!	#DIV/0!	#DIV/0!	#DIV/0!	#DIV/0!	#DIV/0!	#DIV/0!	#DIV/0!	#DIV/0!
		#DIV/0!	#DIV/0!	#DIV/0!	#DIV/0!	#DIV/0!	#DIV/0!	#DIV/0!	#DIV/0!	#DIV/0!	#DIV/0!	#DIV/0!	#DIV/0!	#DIV/0!	#DIV/0!	#DIV/0!	#DIV/0!	#DIV/0!	#DIV/0!	#DIV/0!	#DIV/0!	#DIV/0!	#DIV/0!	#DIV/0!	#DIV/0!	#DIV/0!	#DIV/0!	#DIV/0!	#DIV/0!	#DIV/0!	#DIV/0!	#DIV/0!	#DIV/0!	#DIV/0!	#DIV/0!	#DIV/0!	#DIV/0!	#DIV/0!	#DIV/0!	#DIV/0!	#DIV/0!
		#DIV/0!	#DIV/0!	#DIV/0!	#DIV/0!	#DIV/0!	#DIV/0!	#DIV/0!	#DIV/0!	#DIV/0!	#DIV/0!	#DIV/0!	#DIV/0!	#DIV/0!	#DIV/0!	#DIV/0!	#DIV/0!	#DIV/0!	#DIV/0!	#DIV/0!	#DIV/0!	#DIV/0!	#DIV/0!	#DIV/0!	#DIV/0!	#DIV/0!	#DIV/0!	#DIV/0!	#DIV/0!	#DIV/0!	#DIV/0!	#DIV/0!	#DIV/0!	#DIV/0!	#DIV/0!	#DIV/0!	#DIV/0!	#DIV/0!	#DIV/0!	#DIV/0!	#DIV/0!
		#DIV/0!	#DIV/0!	#DIV/0!	#DIV/0!	#DIV/0!	#DIV/0!	#DIV/0!	#DIV/0!	#DIV/0!	#DIV/0!	#DIV/0!	#DIV/0!	#DIV/0!	#DIV/0!	#DIV/0!	#DIV/0!	#DIV/0!	#DIV/0!	#DIV/0!	#DIV/0!	#DIV/0!	#DIV/0!	#DIV/0!	#DIV/0!	#DIV/0!	#DIV/0!	#DIV/0!	#DIV/0!	#DIV/0!	#DIV/0!	#DIV/0!	#DIV/0!	#DIV/0!	#DIV/0!	#DIV/0!	#DIV/0!	#DIV/0!	#DIV/0!	#DIV/0!	#DIV/0!
		#DIV/0!	#DIV/0!	#DIV/0!	#DIV/0!	#DIV/0!	#DIV/0!	#DIV/0!	#DIV/0!	#DIV/0!	#DIV/0!	#DIV/0!	#DIV/0!	#DIV/0!	#DIV/0!	#DIV/0!	#DIV/0!	#DIV/0!	#DIV/0!	#DIV/0!	#DIV/0!	#DIV/0!	#DIV/0!	#DIV/0!	#DIV/0!	#DIV/0!	#DIV/0!	#DIV/0!	#DIV/0!	#DIV/0!	#DIV/0!	#DIV/0!	#DIV/0!	#DIV/0!	#DIV/0!	#DIV/0!	#DIV/0!	#DIV/0!	#DIV/0!	#DIV/0!	#DIV/0!
		#DIV/0!	#DIV/0!	#DIV/0!	#DIV/0!	#DIV/0!	#DIV/0!	#DIV/0!	#DIV/0!	#DIV/0!	#DIV/0!	#DIV/0!	#DIV/0!	#DIV/0!	#DIV/0!	#DIV/0!	#DIV/0!	#DIV/0!	#DIV/0!	#DIV/0!	#DIV/0!	#DIV/0!	#DIV/0!	#DIV/0!	#DIV/0!	#DIV/0!	#DIV/0!	#DIV/0!	#DIV/0!	#DIV/0!	#DIV/0!	#DIV/0!	#DIV/0!	#DIV/0!	#DIV/0!	#DIV/0!	#DIV/0!	#DIV/0!	#DIV/0!	#DIV/0!	#DIV/0!
		#DIV/0!	#DIV/0!	#DIV/0!	#DIV/0!	#DIV/0!	#DIV/0!	#DIV/0!	#DIV/0!	#DIV/0!	#DIV/0!	#DIV/0!	#DIV/0!	#DIV/0!	#DIV/0!	#DIV/0!	#DIV/0!	#DIV/0!	#DIV/0!	#DIV/0!	#DIV/0!	#DIV/0!	#DIV/0!	#DIV/0!	#DIV/0!	#DIV/0!	#DIV/0!	#DIV/0!	#DIV/0!	#DIV/0!	#DIV/0!	#DIV/0!	#DIV/0!	#DIV/0!	#DIV/0!	#DIV/0!	#DIV/0!	#DIV/0!	#DIV/0!	#DIV/0!	#DIV/0!
		#DIV/0!	#DIV/0!	#DIV/0!	#DIV/0!	#DIV/0!	#DIV/0!	#DIV/0!	#DIV/0!	#DIV/0!	#DIV/0!	#DIV/0!	#DIV/0!	#DIV/0!	#DIV/0!	#DIV/0!	#DIV/0!	#DIV/0!	#DIV/0!	#DIV/0!	#DIV/0!	#DIV/0!	#DIV/0!	#DIV/0!	#DIV/0!	#DIV/0!	#DIV/0!	#DIV/0!	#DIV/0!	#DIV/0!	#DIV/0!	#DIV/0!	#DIV/0!	#DIV/0!	#DIV/0!	#DIV/0!	#DIV/0!	#DIV/0!	#DIV/0!	#DIV/0!	#DIV/0!
		#DIV/0!	#DIV/0!	#DIV/0!	#DIV/0!	#DIV/0!	#DIV/0!	#DIV/0!	#DIV/0!	#DIV/0!	#DIV/0!	#DIV/0!	#DIV/0!	#DIV/0!	#DIV/0!	#DIV/0!	#DIV/0!	#DIV/0!	#DIV/0!	#DIV/0!	#DIV/0!	#DIV/0!	#DIV/0!	#DIV/0!	#DIV/0!	#DIV/0!	#DIV/0!	#DIV/0!	#DIV/0!	#DIV/0!	#DIV/0!	#DIV/0!	#DIV/0!	#DIV/0!	#DIV/0!	#DIV/0!	#DIV/0!	#DIV/0!	#DIV/0!	#DIV/0!	#DIV/0!
		#DIV/0!	#DIV/0!	#DIV/0!	#DIV/0!	#DIV/0!	#DIV/0!	#DIV/0!	#DIV/0!	#DIV/0!	#DIV/0!	#DIV/0!	#DIV/0!	#DIV/0!	#DIV/0!	#DIV/0!	#DIV/0!	#DIV/0!	#DIV/0!	#DIV/0!	#DIV/0!	#DIV/0!	#DIV/0!	#DIV/0!	#DIV/0!	#DIV/0!	#DIV/0!	#DIV/0!	#DIV/0!	#DIV/0!	#DIV/0!	#DIV/0!	#DIV/0!	#DIV/0!	#DIV/0!	#DIV/0!	#DIV/0!	#DIV/0!	#DIV/0!	#DIV/0!	#DIV/0!
		#DIV/0!	#DIV/0!	#DIV/0!	#DIV/0!	#DIV/0!	#DIV/0!	#DIV/0!	#DIV/0!	#DIV/0!	#DIV/0!	#DIV/0!	#DIV/0!	#DIV/0!	#DIV/0!	#DIV/0!	#DIV/0!	#DIV/0!	#DIV/0!	#DIV/0!	#DIV/0!	#DIV/0!	#DIV/0!	#DIV/0!	#DIV/0!	#DIV/0!	#DIV/0!	#DIV/0!	#DIV/0!	#DIV/0!	#DIV/0!	#DIV/0!	#DIV/0!	#DIV/0!	#DIV/0!	#DIV/0!	#DIV/0!	#DIV/0!	#DIV/0!	#DIV/0!	#DIV/0!
		#DIV/0!	#DIV/0!	#DIV/0!	#DIV/0!	#DIV/0!	#DIV/0!	#DIV/0!	#DIV/0!	#DIV/0!	#DIV/0!	#DIV/0!	#DIV/0!	#DIV/0!	#DIV/0!	#DIV/0!	#DIV/0!	#DIV/0!	#DIV/0!	#DIV/0!	#DIV/0!	#DIV/0!	#DIV/0!	#DIV/0!	#DIV/0!	#DIV/0!	#DIV/0!	#DIV/0!	#DIV/0!	#DIV/0!	#DIV/0!	#DIV/0!	#DIV/0!	#DIV/0!	#DIV/0!	#DIV/0!	#DIV/0!	#DIV/0!	#DIV/0!	#DIV/0!	#DIV/0!
		#DIV/0!	#DIV/0!	#DIV/0!	#DIV/0!	#DIV/0!	#DIV/0!	#DIV/0!	#DIV/0!	#DIV/0!	#DIV/0!	#DIV/0!	#DIV/0!	#DIV/0!	#DIV/0!	#DIV/0!	#DIV/0!	#DIV/0!	#DIV/0!	#DIV/0!	#DIV/0!	#DIV/0!	#DIV/0!	#DIV/0!	#DIV/0!	#DIV/0!	#DIV/0!	#DIV/0!	#DIV/0!	#DIV/0!	#DIV/0!	#DIV/0!	#DIV/0!	#DIV/0!	#DIV/0!	#DIV/0!	#DIV/0!	#DIV/0!	#DIV/0!	#DIV/0!	#DIV/0!
		#DIV/0!	#DIV/0!	#DIV/0!	#DIV/0!	#DIV/0!	#DIV/0!	#DIV/0!	#DIV/0!	#DIV/0!	#DIV/0!	#DIV/0!	#DIV/0!	#DIV/0!	#DIV/0!	#DIV/0!	#DIV/0!	#DIV/0!	#DIV/0!	#DIV/0!	#DIV/0!	#DIV/0!	#DIV/0!	#DIV/0!	#DIV/0!	#DIV/0!	#DIV/0!	#DIV/0!	#DIV/0!	#DIV/0!	#DIV/0!	#DIV/0!	#DIV/0!	#DIV/0!	#DIV/0!	#DIV/0!	#DIV/0!	#DIV/0!	#DIV/0!	#DIV/0!	#DIV/0!
		#DIV/0!	#DIV/0!	#DIV/0!	#DIV/0!	#DIV/0!	#DIV/0!	#DIV/0!	#DIV/0!	#DIV/0!	#DIV/0!	#DIV/0!	#DIV/0!	#DIV/0!	#DIV/0!	#DIV/0!	#DIV/0!	#DIV/0!	#DIV/0!	#DIV/0!	#DIV/0!	#DIV/0!	#DIV/0!	#DIV/0!	#DIV/0!	#DIV/0!	#DIV/0!	#DIV/0!	#DIV/0!	#DIV/0!	#DIV/0!	#DIV/0!	#DIV/0!	#DIV/0!	#DIV/0!	#DIV/0!	#DIV/0!	#DIV/0!	#DIV/0!	#DIV/0!	#DIV/0!
		#DIV/0!	#DIV/0!	#DIV/0!	#DIV/0!	#DIV/0!	#DIV/0!	#DIV/0!	#DIV/0!	#DIV/0!	#DIV/0!	#DIV/0!	#DIV/0!	#DIV/0!	#DIV/0!	#DIV/0!	#DIV/0!	#DIV/0!	#DIV/0!	#DIV/0!	#DIV/0!	#DIV/0!	#DIV/0!	#DIV/0!	#DIV/0!	#DIV/0!	#DIV/0!	#DIV/0!	#DIV/0!	#DIV/0!	#DIV/0!	#DIV/0!	#DIV/0!	#DIV/0!	#DIV/0!	#DIV/0!	#DIV/0!	#DIV/0!	#DIV/0!	#DIV/0!	#DIV/0!
		#DIV/0!	#DIV/0!	#DIV/0!	#DIV/0!	#DIV/0!	#DIV/0!	#DIV/0!	#DIV/0!	#DIV/0!	#DIV/0!	#DIV/0!	#DIV/0!	#DIV/0!	#DIV/0!	#DIV/0!	#DIV/0!	#DIV/0!	#DIV/0!	#DIV/0!	#DIV/0!	#DIV/0!	#DIV/0!	#DIV/0!	#DIV/0!	#DIV/0!	#DIV/0!	#DIV/0!	#DIV/0!	#DIV/0!	#DIV/0!	#DIV/0!	#DIV/0!	#DIV/0!	#DIV/0!	#DIV/0!	#DIV/0!	#DIV/0!	#DIV/0!	#DIV/0!	#DIV/0!
		#DIV/0!	#DIV/0!	#DIV/0!	#DIV/0!	#DIV/0!	#DIV/0!	#DIV/0!	#DIV/0!	#DIV/0!	#DIV/0!	#DIV/0!	#DIV/0!	#DIV/0!	#DIV/0!	#DIV/0!	#DIV/0!	#DIV/0!	#DIV/0!	#DIV/0!	#DIV/0!	#DIV/0!	#DIV/0!	#DIV/0!	#DIV/0!	#DIV/0!	#DIV/0!	#DIV/0!	#DIV/0!	#DIV/0!	#DIV/0!	#DIV/0!	#DIV/0!	#DIV/0!	#DIV/0!	#DIV/0!	#DIV/0!	#DIV/0!	#DIV/0!	#DIV/0!	#DIV/0!
		#DIV/0!	#DIV/0!	#DIV/0!	#DIV/0!	#DIV/0!	#DIV/0!	#DIV/0!	#DIV/0!	#DIV/0!	#DIV/0!	#DIV/0!	#DIV/0!	#DIV/0!	#DIV/0!	#DIV/0!	#DIV/0!	#DIV/0!	#DIV/0!	#DIV/0!	#DIV/0!	#DIV/0!	#DIV/0!	#DIV/0!	#DIV/0!	#DIV/0!	#DIV/0!	#DIV/0!	#DIV/0!	#DIV/0!	#DIV/0!	#DIV/0!	#DIV/0!	#DIV/0!	#DIV/0!	#DIV/0!	#DIV/0!	#DIV/0!	#DIV/0!	#DIV/0!	#DIV/0!
		#DIV/0!	#DIV/0!	#DIV/0!	#DIV/0!	#DIV/0!	#DIV/0!	#DIV/0!	#DIV/0!	#DIV/0!	#DIV/0!	#DIV/0!	#DIV/0!	#DIV/0!	#DIV/0!	#DIV/0!	#DIV/0!	#DIV/0!	#DIV/0!	#DIV/0!	#DIV/0!	#DIV/0!	#DIV/0!	#DIV/0!	#DIV/0!	#DIV/0!	#DIV/0!	#DIV/0!	#DIV/0!	#DIV/0!	#DIV/0!	#DIV/0!	#DIV/0!	#DIV/0!	#DIV/0!	#DIV/0!	#DIV/0!	#DIV/0!	#DIV/0!	#DIV/0!	#DIV/0!
		#DIV/0!	#DIV/0!	#DIV/0!	#DIV/0!	#DIV/0!	#DIV/0!	#DIV/0!	#DIV/0!	#DIV/0!	#DIV/0!	#DIV/0!	#DIV/0!	#DIV/0!	#DIV/0!	#DIV/0!	#DIV/0!	#DIV/0!	#DIV/0!	#DIV/0!	#DIV/0!	#DIV/0!	#DIV/0!	#DIV/0!	#DIV/0!	#DIV/0!	#DIV/0!	#DIV/0!	#DIV/0!	#DIV/0!	#DIV/0!	#DIV/0!	#DIV/0!	#DIV/0!	#DIV/0!	#DIV/0!	#DIV/0!	#DIV/0!	#DIV/0!	#DIV/0!	#DIV/0!
		#DIV/0!	#DIV/0!	#DIV/0!	#DIV/0!	#DIV/0!	#DIV/0!	#DIV/0!	#DIV/0!	#DIV/0!	#DIV/0!	#DIV/0!	#DIV/0!	#DIV/0!	#DIV/0!	#DIV/0!	#DIV/0!	#DIV/0!	#DIV/0!	#DIV/0!	#DIV/0!	#DIV/0!	#DIV/0!	#DIV/0!	#DIV/0!	#DIV/0!	#DIV/0!	#DIV/0!	#DIV/0!	#DIV/0!	#DIV/0!	#DIV/0!	#DIV/0!	#DIV/0!	#DIV/0!	#DIV/0!	#DIV/0!	#DIV/0!	#DIV/0!	#DIV/0!	#DIV/0!
		#DIV/0!	#DIV/0!	#DIV/0!	#DIV/0!	#DIV/0!	#DIV/0!	#DIV/0!	#DIV/0!	#DIV/0!	#DIV/0!	#DIV/0!	#DIV/0!	#DIV/0!	#DIV/0!	#DIV/0!	#DIV/0!	#DIV/0!	#DIV/0!	#DIV/0!	#DIV/0!	#DIV/0!	#DIV/0!	#DIV/0!	#DIV/0!	#DIV/0!	#DIV/0!	#DIV/0!	#DIV/0!	#DIV/0!	#DIV/0!	#DIV/0!	#DIV/0!	#DIV/0!	#DIV/0!	#DIV/0!	#DIV/0!	#DIV/0!	#DIV/0!	#DIV/0!	#DIV/0!
		#DIV/0!	#DIV/0!	#DIV/0!	#DIV/0!	#DIV/0!	#DIV/0!	#DIV/0!	#DIV/0!	#DIV/0!	#DIV/0!	#DIV/0!	#DIV/0!	#DIV/0!	#DIV/0!	#DIV/0!	#DIV/0!	#DIV/0!	#DIV/0!	#DIV/0!	#DIV/0!	#DIV/0!	#DIV/0!	#DIV/0!	#DIV/0!	#DIV/0!	#DIV/0!	#DIV/0!	#DIV/0!	#DIV/0!	#DIV/0!	#DIV/0!	#DIV/0!	#DIV/0!	#DIV/0!	#DIV/0!	#DIV/0!	#DIV/0!	#DIV/0!	#DIV/0!	#DIV/0!
		#DIV/0!	#DIV/0!	#DIV/0!	#DIV/0!	#DIV/0!	#DIV/0!	#DIV/0!	#DIV/0!	#DIV/0!	#DIV/0!	#DIV/0!	#DIV/0!	#DIV/0!	#DIV/0!	#DIV/0!	#DIV/0!	#DIV/0!	#DIV/0!	#DIV/0!	#DIV/0!	#DIV/0!	#DIV/0!	#DIV/0!	#DIV/0!	#DIV/0!	#DIV/0!	#DIV/0!	#DIV/0!	#DIV/0!	#DIV/0!	#DIV/0!	#DIV/0!	#DIV/0!	#DIV/0!	#DIV/0!	#DIV/0!	#DIV/0!	#DIV/0!	#DIV/0!	#DIV/0!
		#DIV/0!	#DIV/0!	#DIV/0!	#DIV/0!	#DIV/0!	#DIV/0!	#DIV/0!	#DIV/0!	#DIV/0!	#DIV/0!	#DIV/0!	#DIV/0!	#DIV/0!	#DIV/0!	#DIV/0!	#DIV/0!	#DIV/0!	#DIV/0!	#DIV/0!	#DIV/0!	#DIV/0!	#DIV/0!	#DIV/0!	#DIV/0!	#DIV/0!	#DIV/0!	#DIV/0!	#DIV/0!	#DIV/0!	#DIV/0!	#DIV/0!	#DIV/0!	#DIV/0!	#DIV/0!	#DIV/0!	#DIV/0!	#DIV/0!	#DIV/0!	#DIV/0!	#DIV/0!
		#DIV/0!	#DIV/0!	#DIV/0!	#DIV/0!	#DIV/0!	#DIV/0!	#DIV/0!	#DIV/0!	#DIV/0!	#DIV/0!	#DIV/0!	#DIV/0!	#DIV/0!	#DIV/0!	#DIV/0!	#DIV/0!	#DIV/0!	#DIV/0!	#DIV/0!	#DIV/0!	#DIV/0!	#DIV/0!	#DIV/0!	#DIV/0!	#DIV/0!	#DIV/0!	#DIV/0!	#DIV/0!	#DIV/0!	#DIV/0!	#DIV/0!	#DIV/0!	#DIV/0!	#DIV/0!	#DIV/0!	#DIV/0!	#DIV/0!	#DIV/0!	#DIV/0!	#DIV/0!
		#DIV/0!	#DIV/0!	#DIV/0!	#DIV/0!	#DIV/0!	#DIV/0!	#DIV/0!	#DIV/0!	#DIV/0!	#DIV/0!	#DIV/0!	#DIV/0!	#DIV/0!	#DIV/0!	#DIV/0!	#DIV/0!	#DIV/0!	#DIV/0!	#DIV/0!	#DIV/0!	#DIV/0!	#DIV/0!	#DIV/0!	#DIV/0!	#DIV/0!	#DIV/0!	#DIV/0!	#DIV/0!	#DIV/0!	#DIV/0!	#DIV/0!	#DIV/0!	#DIV/0!	#DIV/0!	#DIV/0!	#DIV/0!	#DIV/0!	#DIV/0!	#DIV/0!	#DIV/0!
		#DIV/0!	#DIV/0!	#DIV/0!	#DIV/0!	#DIV/0!	#DIV/0!	#DIV/0!	#DIV/0!	#DIV/0!	#DIV/0!	#DIV/0!	#DIV/0!	#DIV/0!	#DIV/0!	#DIV/0!	#DIV/0!	#DIV/0!	#DIV/0!	#DIV/0!	#DIV/0!	#DIV/0!	#DIV/0!	#DIV/0!	#DIV/0!	#DIV/0!	#DIV/0!	#DIV/0!	#DIV/0!	#DIV/0!	#DIV/0!	#DIV/0!	#DIV/0!	#DIV/0!	#DIV/0!	#DIV/0!	#DIV/0!	#DIV/0!	#DIV/0!	#DIV/0!	#DIV/0!
		#DIV/0!	#DIV/0!	#DIV/0!	#DIV/0!	#DIV/0!	#DIV/0!	#DIV/0!	#DIV/0!	#DIV/0!	#DIV/0!	#DIV/0!	#DIV/0!	#DIV/0!	#DIV/0!	#DIV/0!	#DIV/0!	#DIV/0!	#DIV/0!	#DIV/0!	#DIV/0!	#DIV/0!	#DIV/0!	#DIV/0!	#DIV/0!	#DIV/0!	#DIV/0!	#DIV/0!	#DIV/0!	#DIV/0!	#DIV/0!	#DIV/0!	#DIV/0!	#DIV/0!	#DIV/0!	#DIV/0!	#DIV/0!	#DIV/0!	#DIV/0!	#DIV/0!	#DIV/0!
		#DIV/0!	#DIV/0!	#DIV/0!	#DIV/0!	#DIV/0!	#DIV/0!	#DIV/0!	#DIV/0!	#DIV/0!	#DIV/0!	#DIV/0!	#DIV/0!	#DIV/0!	#DIV/0!	#DIV/0!	#DIV/0!	#DIV/0!	#DIV/0!	#DIV/0!	#DIV/0!	#DIV/0!	#DIV/0!	#DIV/0!	#DIV/0!	#DIV/0!	#DIV/0!	#DIV/0!	#DIV/0!	#DIV/0!	#DIV/0!	#DIV/0!	#DIV/0!	#DIV/0!	#DIV/0!	#DIV/0!	#DIV/0!	#DIV/0!	#DIV/0!	#DIV/0!	#DIV/0!
		#DIV/0!	#DIV/0!	#DIV/0!	#DIV/0!	#DIV/0!	#DIV/0!	#DIV/0!	#DIV/0!	#DIV/0!	#DIV/0!	#DIV/0!	#DIV/0!	#DIV/0!	#DIV/0!	#DIV/0!	#DIV/0!	#DIV/0!	#DIV/0!	#DIV/0!	#DIV/0!	#DIV/0!	#DIV/0!	#DIV/0!	#DIV/0!	#DIV/0!	#DIV/0!	#DIV/0!	#DIV/0!	#DIV/0!	#DIV/0!	#DIV/0!	#DIV/0!	#DIV/0!	#DIV/0!	#DIV/0!	#DIV/0!	#DIV/0!	#DIV/0!	#DIV/0!	#DIV/0!
		#DIV/0!	#DIV/0!	#DIV/0!	#DIV/0!	#DIV/0!	#DIV/0!	#DIV/0!	#DIV/0!	#DIV/0!	#DIV/0!	#DIV/0!	#DIV/0!	#DIV/0!	#DIV/0!	#DIV/0!	#DIV/0!	#DIV/0!	#DIV/0!	#DIV/0!	#DIV/0!	#DIV/0!	#DIV/0!	#DIV/0!	#DIV/0!	#DIV/0!	#DIV/0!	#DIV/0!	#DIV/0!	#DIV/0!	#DIV/0!	#DIV/0!	#DIV/0!	#DIV/0!	#DIV/0!	#DIV/0!	#DIV/0!	#DIV/0!	#DIV/0!	#DIV/0!	#DIV/0!
		#DIV/0!	#DIV/0!	#DIV/0!	#DIV/0!	#DIV/0!	#DIV/0!	#DIV/0!	#DIV/0!	#DIV/0!	#DIV/0!	#DIV/0!	#DIV/0!	#DIV/0!	#DIV/0!	#DIV/0!	#DIV/0!	#DIV/0!	#DIV/0!	#DIV/0!	#DIV/0!	#DIV/0!	#DIV/0!	#DIV/0!	#DIV/0!	#DIV/0!	#DIV/0!	#DIV/0!	#DIV/0!	#DIV/0!	#DIV/0!	#DIV/0!	#DIV/0!	#DIV/0!	#DIV/0!	#DIV/0!	#DIV/0!	#DIV/0!	#DIV/0!	#DIV/0!	#DIV/0!
		#DIV/0!	#DIV/0!	#DIV/0!	#DIV/0!	#DIV/0!	#DIV/0!	#DIV/0!	#DIV/0!	#DIV/0!	#DIV/0!	#DIV/0!	#DIV/0!	#DIV/0!	#DIV/0!	#DIV/0!	#DIV/0!	#DIV/0!	#DIV/0!	#DIV/0!	#DIV/0!	#DIV/0!	#DIV/0!	#DIV/0!	#DIV/0!	#DIV/0!	#DIV/0!	#DIV/0!	#DIV/0!	#DIV/0!	#DIV/0!	#DIV/0!	#DIV/0!	#DIV/0!	#DIV/0!	#DIV/0!	#DIV/0!	#DIV/0!	#DIV/0!	#DIV/0!	#DIV/0!
		#DIV/0!	#DIV/0!	#DIV/0!	#DIV/0!	#DIV/0!	#DIV/0!	#DIV/0!	#DIV/0!	#DIV/0!	#DIV/0!	#DIV/0!	#DIV/0!	#DIV/0!	#DIV/0!	#DIV/0!	#DIV/0!	#DIV/0!	#DIV/0!	#DIV/0!	#DIV/0!	#DIV/0!	#DIV/0!	#DIV/0!	#DIV/0!	#DIV/0!	#DIV/0!	#DIV/0!	#DIV/0!	#DIV/0!	#DIV/0!	#DIV/0!	#DIV/0!	#DIV/0!	#DIV/0!	#DIV/0!	#DIV/0!	#DIV/0!	#DIV/0!	#DIV/0!	#DIV/0!
		#DIV/0!	#DIV/0!	#DIV/0!	#DIV/0!	#DIV/0!	#DIV/0!	#DIV/0!	#DIV/0!	#DIV/0!	#DIV/0!	#DIV/0!	#DIV/0!	#DIV/0!	#DIV/0!	#DIV/0!	#DIV/0!	#DIV/0!	#DIV/0!	#DIV/0!	#DIV/0!	#DIV/0!	#DIV/0!	#DIV/0!	#DIV/0!	#DIV/0!	#DIV/0!	#DIV/0!	#DIV/0!	#DIV/0!	#DIV/0!	#DIV/0!	#DIV/0!	#DIV/0!	#DIV/0!	#DIV/0!	#DIV/0!	#DIV/0!	#DIV/0!	#DIV/0!	#DIV/0!
		#DIV/0!	#DIV/0!	#DIV/0!	#DIV/0!	#DIV/0!	#DIV/0!	#DIV/0!	#DIV/0!	#DIV/0!	#DIV/0!	#DIV/0!	#DIV/0!	#DIV/0!	#DIV/0!	#DIV/0!	#DIV/0!	#DIV/0!	#DIV/0!	#DIV/0!	#DIV/0!	#DIV/0!	#DIV/0!	#DIV/0!	#DIV/0!	#DIV/0!	#DIV/0!	#DIV/0!	#DIV/0!	#DIV/0!	#DIV/0!	#DIV/0!	#DIV/0!	#DIV/0!	#DIV/0!	#DIV/0!	#DIV/0!	#DIV/0!	#DIV/0!	#DIV/0!	#DIV/0!
		#DIV/0!	#DIV/0!	#DIV/0!	#DIV/0!	#DIV/0!	#DIV/0!	#DIV/0!	#DIV/0!	#DIV/0!	#DIV/0!	#DIV/0!	#DIV/0!	#DIV/0!	#DIV/0!	#DIV/0!	#DIV/0!	#DIV/0!	#DIV/0!	#DIV/0!	#DIV/0!	#DIV/0!	#DIV/0!	#DIV/0!	#DIV/0!	#DIV/0!	#DIV/0!	#DIV/0!	#DIV/0!	#DIV/0!	#DIV/0!	#DIV/0!	#DIV/0!	#DIV/0!	#DIV/0!	#DIV/0!	#DIV/0!	#DIV/0!	#DIV/0!	#DIV/0!	#DIV/0!
		#DIV/0!	#DIV/0!	#DIV/0!	#DIV/0!	#DIV/0!	#DIV/0!	#DIV/0!	#DIV/0!	#DIV/0!	#DIV/0!	#DIV/0!	#DIV/0!	#DIV/0!	#DIV/0!	#DIV/0!	#DIV/0!	#DIV/0!	#DIV/0!	#DIV/0!	#DIV/0!	#DIV/0!	#DIV/0!	#DIV/0!	#DIV/0!	#DIV/0!	#DIV/0!	#DIV/0!	#DIV/0!	#DIV/0!	#DIV/0!	#DIV/0!	#DIV/0!	#DIV/0!	#DIV/0!	#DIV/0!	#DIV/0!	#DIV/0!	#DIV/0!	#DIV/0!	#DIV/0!
		#DIV/0!	#DIV/0!	#DIV/0!	#DIV/0!	#DIV/0!	#DIV/0!	#DIV/0!	#DIV/0!	#DIV/0!	#DIV/0!	#DIV/0!	#DIV/0!	#DIV/0!	#DIV/0!	#DIV/0!	#DIV/0!	#DIV/0!	#DIV/0!	#DIV/0!	#DIV/0!	#DIV/0!	#DIV/0!	#DIV/0!	#DIV/0!	#DIV/0!	#DIV/0!	#DIV/0!	#DIV/0!	#DIV/0!	#DIV/0!	#DIV/0!	#DIV/0!	#DIV/0!	#DIV/0!	#DIV/0!	#DIV/0!	#DIV/0!	#DIV/0!	#DIV/0!	#DIV/0!
		#DIV/0!	#DIV/0!	#DIV/0!	#DIV/0!	#DIV/0!	#DIV/0!	#DIV/0!	#DIV/0!	#DIV/0!	#DIV/0!	#DIV/0!	#DIV/0!	#DIV/0!	#DIV/0!	#DIV/0!	#DIV/0!	#DIV/0!	#DIV/0!	#DIV/0!	#DIV/0!	#DIV/0!	#DIV/0!	#DIV/0!	#DIV/0!	#DIV/0!	#DIV/0!	#DIV/0!	#DIV/0!	#DIV/0!	#DIV/0!	#DIV/0!	#DIV/0!	#DIV/0!	#DIV/0!	#DIV/0!	#DIV/0!	#DIV/0!	#DIV/0!	#DIV/0!	#DIV/0!
		#DIV/0!	#DIV/0!	#DIV/0!	#DIV/0!	#DIV/0!	#DIV/0!	#DIV/0!	#DIV/0!	#DIV/0!	#DIV/0!	#DIV/0!	#DIV/0!	#DIV/0!	#DIV/0!	#DIV/0!	#DIV/0!	#DIV/0!	#DIV/0!	#DIV/0!	#DIV/0!	#DIV/0!	#DIV/0!	#DIV/0!	#DIV/0!	#DIV/0!	#DIV/0!	#DIV/0!	#DIV/0!	#DIV/0!	#DIV/0!	#DIV/0!	#DIV/0!	#DIV/0!	#DIV/0!	#DIV/0!	#DIV/0!	#DIV/0!	#DIV/0!	#DIV/0!	#DIV/0!
		#DIV/0!	#DIV/0!	#DIV/0!	#DIV/0!	#DIV/0!	#DIV/0!	#DIV/0!	#DIV/0!	#DIV/0!	#DIV/0!	#DIV/0!	#DIV/0!	#DIV/0!	#DIV/0!	#DIV/0!	#DIV/0!	#DIV/0!	#DIV/0!	#DIV/0!	#DIV/0!	#DIV/0!	#DIV/0!	#DIV/0!	#DIV/0!	#DIV/0!	#DIV/0!	#DIV/0!	#DIV/0!	#DIV/0!	#DIV/0!	#DIV/0!	#DIV/0!	#DIV/0!	#DIV/0!	#DIV/0!	#DIV/0!	#DIV/0!	#DIV/0!	#DIV/0!	#DIV/0!
		#DIV/0!	#DIV/0!	#DIV/0!	#DIV/0!	#DIV/0!	#DIV/0!	#DIV/0!	#DIV/0!	#DIV/0!	#DIV/0!	#DIV/0!	#DIV/0!	#DIV/0!	#DIV/0!	#DIV/0!	#DIV/0!	#DIV/0!	#DIV/0!	#DIV/0!	#DIV/0!	#DIV/0!	#DIV/0!	#DIV/0!	#DIV/0!	#DIV/0!	#DIV/0!	#DIV/0!	#DIV/0!	#DIV/0!	#DIV/0!	#DIV/0!	#DIV/0!	#DIV/0!	#DIV/0!	#DIV/0!	#DIV/0!	#DIV/0!	#DIV/0!	#DIV/0!	#DIV/0!
		#DIV/0!	#DIV/0!	#DIV/0!	#DIV/0!	#DIV/0!	#DIV/0!	#DIV/0!	#DIV/0!	#DIV/0!	#DIV/0!	#DIV/0!	#DIV/0!	#DIV/0!	#DIV/0!	#DIV/0!	#DIV/0!	#DIV/0!	#DIV/0!	#DIV/0!	#DIV/0!	#DIV/0!	#DIV/0!	#DIV/0!	#DIV/0!	#DIV/0!	#DIV/0!	#DIV/0!	#DIV/0!	#DIV/0!	#DIV/0!	#DIV/0!	#DIV/0!	#DIV/0!	#DIV/0!	#DIV/0!	#DIV/0!	#DIV/0!	#DIV/0!	#DIV/0!	#DIV/0!
		#DIV/0!	#DIV/0!	#DIV/0!	#DIV/0!	#DIV/0!	#DIV/0!	#DIV/0!	#DIV/0!	#DIV/0!	#DIV/0!	#DIV/0!	#DIV/0!	#DIV/0!	#DIV/0!	#DIV/0!	#DIV/0!	#DIV/0!	#DIV/0!	#DIV/0!	#DIV/0!	#DIV/0!	#DIV/0!	#DIV/0!	#DIV/0!	#DIV/0!	#DIV/0!	#DIV/0!	#DIV/0!	#DIV/0!	#DIV/0!	#DIV/0!	#DIV/0!	#DIV/0!	#DIV/0!	#DIV/0!	#DIV/0!	#DIV/0!	#DIV/0!	#DIV/0!	#DIV/0!
		#DIV/0!	#DIV/0!	#DIV/0!	#DIV/0!	#DIV/0!	#DIV/0!	#DIV/0!	#DIV/0!	#DIV/0!	#DIV/0!	#DIV/0!	#DIV/0!	#DIV/0!	#DIV/0!	#DIV/0!	#DIV/0!	#DIV/0!	#DIV/0!	#DIV/0!	#DIV/0!	#DIV/0!	#DIV/0!	#DIV/0!	#DIV/0!	#DIV/0!	#DIV/0!	#DIV/0!	#DIV/0!	#DIV/0!	#DIV/0!	#DIV/0!	#DIV/0!	#DIV/0!	#DIV/0!	#DIV/0!	#DIV/0!	#DIV/0!	#DIV/0!	#DIV/0!	#DIV/0!
		#DIV/0!	#DIV/0!	#DIV/0!	#DIV/0!	#DIV/0!	#DIV/0!	#DIV/0!	#DIV/0!	#DIV/0!	#DIV/0!	#DIV/0!	#DIV/0!	#DIV/0!	#DIV/0!	#DIV/0!	#DIV/0!	#DIV/0!	#DIV/0!	#DIV/0!	#DIV/0!	#DIV/0!	#DIV/0!	#DIV/0!	#DIV/0!	#DIV/0!	#DIV/0!	#DIV/0!	#DIV/0!	#DIV/0!	#DIV/0!	#DIV/0!	#DIV/0!	#DIV/0!	#DIV/0!	#DIV/0!	#DIV/0!	#DIV/0!	#DIV/0!	#DIV/0!	#DIV/0!
		#DIV/0!	#DIV/0!	#DIV/0!	#DIV/0!	#DIV/0!	#DIV/0!	#DIV/0!	#DIV/0!	#DIV/0!	#DIV/0!	#DIV/0!	#DIV/0!	#DIV/0!	#DIV/0!	#DIV/0!	#DIV/0!	#DIV/0!	#DIV/0!	#DIV/0!	#DIV/0!	#DIV/0!	#DIV/0!	#DIV/0!	#DIV/0!	#DIV/0!	#DIV/0!	#DIV/0!	#DIV/0!	#DIV/0!	#DIV/0!	#DIV/0!	#DIV/0!	#DIV/0!	#DIV/0!	#DIV/0!	#DIV/0!	#DIV/0!	#DIV/0!	#DIV/0!	#DIV/0!
		#DIV/0!	#DIV/0!	#DIV/0!	#DIV/0!	#DIV/0!	#DIV/0!	#DIV/0!	#DIV/0!	#DIV/0!	#DIV/0!	#DIV/0!	#DIV/0!	#DIV/0!	#DIV/0!	#DIV/0!	#DIV/0!	#DIV/0!	#DIV/0!	#DIV/0!	#DIV/0!	#DIV/0!	#DIV/0!	#DIV/0!	#DIV/0!	#DIV/0!	#DIV/0!	#DIV/0!	#DIV/0!	#DIV/0!	#DIV/0!	#DIV/0!	#DIV/0!	#DIV/0!	#DIV/0!	#DIV/0!	#DIV/0!	#DIV/0!	#DIV/0!	#DIV/0!	#DIV/0!
		#DIV/0!	#DIV/0!	#DIV/0!	#DIV/0!	#DIV/0!	#DIV/0!	#DIV/0!	#DIV/0!	#DIV/0!	#DIV/0!	#DIV/0!	#DIV/0!	#DIV/0!	#DIV/0!	#DIV/0!	#DIV/0!	#DIV/0!	#DIV/0!	#DIV/0!	#DIV/0!	#DIV/0!	#DIV/0!	#DIV/0!	#DIV/0!	#DIV/0!	#DIV/0!	#DIV/0!	#DIV/0!	#DIV/0!	#DIV/0!	#DIV/0!	#DIV/0!	#DIV/0!	#DIV/0!	#DIV/0!	#DIV/0!	#DIV/0!	#DIV/0!	#DIV/0!	#DIV/0!
		#DIV/0!	#DIV/0!	#DIV/0!	#DIV/0!	#DIV/0!	#DIV/0!	#DIV/0!	#DIV/0!	#DIV/0!	#DIV/0!	#DIV/0!	#DIV/0!	#DIV/0!	#DIV/0!	#DIV/0!	#DIV/0!	#DIV/0!	#DIV/0!	#DIV/0!	#DIV/0!	#DIV/0!	#DIV/0!	#DIV/0!	#DIV/0!	#DIV/0!	#DIV/0!	#DIV/0!	#DIV/0!	#DIV/0!	#DIV/0!	#DIV/0!	#DIV/0!	#DIV/0!	#DIV/0!	#DIV/0!	#DIV/0!	#DIV/0!	#DIV/0!	#DIV/0!	#DIV/0!
		#DIV/0!	#DIV/0!	#DIV/0!	#DIV/0!	#DIV/0!	#DIV/0!	#DIV/0!	#DIV/0!	#DIV/0!	#DIV/0!	#DIV/0!	#DIV/0!	#DIV/0!	#DIV/0!	#DIV/0!	#DIV/0!	#DIV/0!	#DIV/0!	#DIV/0!	#DIV/0!	#DIV/0!	#DIV/0!	#DIV/0!	#DIV/0!	#DIV/0!	#DIV/0!	#DIV/0!	#DIV/0!	#DIV/0!	#DIV/0!	#DIV/0!	#DIV/0!	#DIV/0!	#DIV/0!	#DIV/0!	#DIV/0!	#DIV/0!	#DIV/0!	#DIV/0!	#DIV/0!
		#DIV/0!	#DIV/0!	#DIV/0!	#DIV/0!	#DIV/0!	#DIV/0!	#DIV/0!	#DIV/0!	#DIV/0!	#DIV/0!	#DIV/0!	#DIV/0!	#DIV/0!	#DIV/0!	#DIV/0!	#DIV/0!	#DIV/0!	#DIV/0!	#DIV/0!	#DIV/0!	#DIV/0!	#DIV/0!	#DIV/0!	#DIV/0!	#DIV/0!	#DIV/0!	#DIV/0!	#DIV/0!	#DIV/0!	#DIV/0!	#DIV/0!	#DIV/0!	#DIV/0!	#DIV/0!	#DIV/0!	#DIV/0!	#DIV/0!	#DIV/0!	#DIV/0!	#DIV/0!
		#DIV/0!	#DIV/0!	#DIV/0!	#DIV/0!	#DIV/0!	#DIV/0!	#DIV/0!	#DIV/0!	#DIV/0!	#DIV/0!	#DIV/0!	#DIV/0!	#DIV/0!	#DIV/0!	#DIV/0!	#DIV/0!	#DIV/0!	#DIV/0!	#DIV/0!	#DIV/0!	#DIV/0!	#DIV/0!	#DIV/0!	#DIV/0!	#DIV/0!	#DIV/0!	#DIV/0!	#DIV/0!	#DIV/0!	#DIV/0!	#DIV/0!	#DIV/0!	#DIV/0!	#DIV/0!	#DIV/0!	#DIV/0!	#DIV/0!	#DIV/0!	#DIV/0!	#DIV/0!
		#DIV/0!	#DIV/0!	#DIV/0!	#DIV/0!	#DIV/0!	#DIV/0!	#DIV/0!	#DIV/0!	#DIV/0!	#DIV/0!	#DIV/0!	#DIV/0!	#DIV/0!	#DIV/0!	#DIV/0!	#DIV/0!	#DIV/0!	#DIV/0!	#DIV/0!	#DIV/0!	#DIV/0!	#DIV/0!	#DIV/0!	#DIV/0!	#DIV/0!	#DIV/0!	#DIV/0!	#DIV/0!	#DIV/0!	#DIV/0!	#DIV/0!	#DIV/0!	#DIV/0!	#DIV/0!	#DIV/0!	#DIV/0!	#DIV/0!	#DIV/0!	#DIV/0!	#DIV/0!
		#DIV/0!	#DIV/0!	#DIV/0!	#DIV/0!	#DIV/0!	#DIV/0!	#DIV/0!	#DIV/0!	#DIV/0!	#DIV/0!	#DIV/0!	#DIV/0!	#DIV/0!	#DIV/0!	#DIV/0!	#DIV/0!	#DIV/0!	#DIV/0!	#DIV/0!	#DIV/0!	#DIV/0!	#DIV/0!	#DIV/0!	#DIV/0!	#DIV/0!	#DIV/0!	#DIV/0!	#DIV/0!	#DIV/0!	#DIV/0!	#DIV/0!	#DIV/0!	#DIV/0!	#DIV/0!	#DIV/0!	#DIV/0!	#DIV/0!	#DIV/0!	#DIV/0!	#DIV/0!
		#DIV/0!	#DIV/0!	#DIV/0!	#DIV/0!	#DIV/0!	#DIV/0!	#DIV/0!	#DIV/0!	#DIV/0!	#DIV/0!	#DIV/0!	#DIV/0!	#DIV/0!	#DIV/0!	#DIV/0!	#DIV/0!	#DIV/0!	#DIV/0!	#DIV/0!	#DIV/0!	#DIV/0!	#DIV/0!	#DIV/0!	#DIV/0!	#DIV/0!	#DIV/0!	#DIV/0!	#DIV/0!	#DIV/0!	#DIV/0!	#DIV/0!	#DIV/0!	#DIV/0!	#DIV/0!	#DIV/0!	#DIV/0!	#DIV/0!	#DIV/0!	#DIV/0!	#DIV/0!
		#DIV/0!	#DIV/0!	#DIV/0!	#DIV/0!	#DIV/0!	#DIV/0!	#DIV/0!	#DIV/0!	#DIV/0!	#DIV/0!	#DIV/0!	#DIV/0!	#DIV/0!	#DIV/0!	#DIV/0!	#DIV/0!	#DIV/0!	#DIV/0!	#DIV/0!	#DIV/0!	#DIV/0!	#DIV/0!	#DIV/0!	#DIV/0!	#DIV/0!	#DIV/0!	#DIV/0!	#DIV/0!	#DIV/0!	#DIV/0!	#DIV/0!	#DIV/0!	#DIV/0!	#DIV/0!	#DIV/0!	#DIV/0!	#DIV/0!	#DIV/0!	#DIV/0!	#DIV/0!
		#DIV/0!	#DIV/0!	#DIV/0!	#DIV/0!	#DIV/0!	#DIV/0!	#DIV/0!	#DIV/0!	#DIV/0!	#DIV/0!	#DIV/0!	#DIV/0!	#DIV/0!	#DIV/0!	#DIV/0!	#DIV/0!	#DIV/0!	#DIV/0!	#DIV/0!	#DIV/0!	#DIV/0!	#DIV/0!	#DIV/0!	#DIV/0!	#DIV/0!	#DIV/0!	#DIV/0!	#DIV/0!	#DIV/0!	#DIV/0!	#DIV/0!	#DIV/0!	#DIV/0!	#DIV/0!	#DIV/0!	#DIV/0!	#DIV/0!	#DIV/0!	#DIV/0!	#DIV/0!
		#DIV/0!	#DIV/0!	#DIV/0!	#DIV/0!	#DIV/0!	#DIV/0!	#DIV/0!	#DIV/0!	#DIV/0!	#DIV/0!	#DIV/0!	#DIV/0!	#DIV/0!	#DIV/0!	#DIV/0!	#DIV/0!	#DIV/0!	#DIV/0!	#DIV/0!	#DIV/0!	#DIV/0!	#DIV/0!	#DIV/0!	#DIV/0!	#DIV/0!	#DIV/0!	#DIV/0!	#DIV/0!	#DIV/0!	#DIV/0!	#DIV/0!	#DIV/0!	#DIV/0!	#DIV/0!	#DIV/0!	#DIV/0!	#DIV/0!	#DIV/0!	#DIV/0!	#DIV/0!
		#DIV/0!	#DIV/0!	#DIV/0!	#DIV/0!	#DIV/0!	#DIV/0!	#DIV/0!	#DIV/0!	#DIV/0!	#DIV/0!	#DIV/0!	#DIV/0!	#DIV/0!	#DIV/0!	#DIV/0!	#DIV/0!	#DIV/0!	#DIV/0!	#DIV/0!	#DIV/0!	#DIV/0!	#DIV/0!	#DIV/0!	#DIV/0!	#DIV/0!	#DIV/0!	#DIV/0!	#DIV/0!	#DIV/0!	#DIV/0!	#DIV/0!	#DIV/0!	#DIV/0!	#DIV/0!	#DIV/0!	#DIV/0!	#DIV/0!	#DIV/0!	#DIV/0!	#DIV/0!
		#DIV/0!	#DIV/0!	#DIV/0!	#DIV/0!	#DIV/0!	#DIV/0!	#DIV/0!	#DIV/0!	#DIV/0!	#DIV/0!	#DIV/0!	#DIV/0!	#DIV/0!	#DIV/0!	#DIV/0!	#DIV/0!	#DIV/0!	#DIV/0!	#DIV/0!	#DIV/0!	#DIV/0!	#DIV/0!	#DIV/0!	#DIV/0!	#DIV/0!	#DIV/0!	#DIV/0!	#DIV/0!	#DIV/0!	#DIV/0!	#DIV/0!	#DIV/0!	#DIV/0!	#DIV/0!	#DIV/0!	#DIV/0!	#DIV/0!	#DIV/0!	#DIV/0!	#DIV/0!
		#DIV/0!	#DIV/0!	#DIV/0!	#DIV/0!	#DIV/0!	#DIV/0!	#DIV/0!	#DIV/0!	#DIV/0!	#DIV/0!	#DIV/0!	#DIV/0!	#DIV/0!	#DIV/0!	#DIV/0!	#DIV/0!	#DIV/0!	#DIV/0!	#DIV/0!	#DIV/0!	#DIV/0!	#DIV/0!	#DIV/0!	#DIV/0!	#DIV/0!	#DIV/0!	#DIV/0!	#DIV/0!	#DIV/0!	#DIV/0!	#DIV/0!	#DIV/0!	#DIV/0!	#DIV/0!	#DIV/0!	#DIV/0!	#DIV/0!	#DIV/0!	#DIV/0!	#DIV/0!
		#DIV/0!	#DIV/0!	#DIV/0!	#DIV/0!	#DIV/0!	#DIV/0!	#DIV/0!	#DIV/0!	#DIV/0!	#DIV/0!	#DIV/0!	#DIV/0!	#DIV/0!	#DIV/0!	#DIV/0!	#DIV/0!	#DIV/0!	#DIV/0!	#DIV/0!	#DIV/0!	#DIV/0!	#DIV/0!	#DIV/0!	#DIV/0!	#DIV/0!	#DIV/0!	#DIV/0!	#DIV/0!	#DIV/0!	#DIV/0!	#DIV/0!	#DIV/0!	#DIV/0!	#DIV/0!	#DIV/0!	#DIV/0!	#DIV/0!	#DIV/0!	#DIV/0!	#DIV/0!
		#DIV/0!	#DIV/0!	#DIV/0!	#DIV/0!	#DIV/0!	#DIV/0!	#DIV/0!	#DIV/0!	#DIV/0!	#DIV/0!	#DIV/0!	#DIV/0!	#DIV/0!	#DIV/0!	#DIV/0!	#DIV/0!	#DIV/0!	#DIV/0!	#DIV/0!	#DIV/0!	#DIV/0!	#DIV/0!	#DIV/0!	#DIV/0!	#DIV/0!	#DIV/0!	#DIV/0!	#DIV/0!	#DIV/0!	#DIV/0!	#DIV/0!	#DIV/0!	#DIV/0!	#DIV/0!	#DIV/0!	#DIV/0!	#DIV/0!	#DIV/0!	#DIV/0!	#DIV/0!
		#DIV/0!	#DIV/0!	#DIV/0!	#DIV/0!	#DIV/0!	#DIV/0!	#DIV/0!	#DIV/0!	#DIV/0!	#DIV/0!	#DIV/0!	#DIV/0!	#DIV/0!	#DIV/0!	#DIV/0!	#DIV/0!	#DIV/0!	#DIV/0!	#DIV/0!	#DIV/0!	#DIV/0!	#DIV/0!	#DIV/0!	#DIV/0!	#DIV/0!	#DIV/0!	#DIV/0!	#DIV/0!	#DIV/0!	#DIV/0!	#DIV/0!	#DIV/0!	#DIV/0!	#DIV/0!	#DIV/0!	#DIV/0!	#DIV/0!	#DIV/0!	#DIV/0!	#DIV/0!
		#DIV/0!	#DIV/0!	#DIV/0!	#DIV/0!	#DIV/0!	#DIV/0!	#DIV/0!	#DIV/0!	#DIV/0!	#DIV/0!	#DIV/0!	#DIV/0!	#DIV/0!	#DIV/0!	#DIV/0!	#DIV/0!	#DIV/0!	#DIV/0!	#DIV/0!	#DIV/0!	#DIV/0!	#DIV/0!	#DIV/0!	#DIV/0!	#DIV/0!	#DIV/0!	#DIV/0!	#DIV/0!	#DIV/0!	#DIV/0!	#DIV/0!	#DIV/0!	#DIV/0!	#DIV/0!	#DIV/0!	#DIV/0!	#DIV/0!	#DIV/0!	#DIV/0!	#DIV/0!
		#DIV/0!	#DIV/0!	#DIV/0!	#DIV/0!	#DIV/0!	#DIV/0!	#DIV/0!	#DIV/0!	#DIV/0!	#DIV/0!	#DIV/0!	#DIV/0!	#DIV/0!	#DIV/0!	#DIV/0!	#DIV/0!	#DIV/0!	#DIV/0!	#DIV/0!	#DIV/0!	#DIV/0!	#DIV/0!	#DIV/0!	#DIV/0!	#DIV/0!	#DIV/0!	#DIV/0!	#DIV/0!	#DIV/0!	#DIV/0!	#DIV/0!	#DIV/0!	#DIV/0!	#DIV/0!	#DIV/0!	#DIV/0!	#DIV/0!	#DIV/0!	#DIV/0!	#DIV/0!
		#DIV/0!	#DIV/0!	#DIV/0!	#DIV/0!	#DIV/0!	#DIV/0!	#DIV/0!	#DIV/0!	#DIV/0!	#DIV/0!	#DIV/0!	#DIV/0!	#DIV/0!	#DIV/0!	#DIV/0!	#DIV/0!	#DIV/0!	#DIV/0!	#DIV/0!	#DIV/0!	#DIV/0!	#DIV/0!	#DIV/0!	#DIV/0!	#DIV/0!	#DIV/0!	#DIV/0!	#DIV/0!	#DIV/0!	#DIV/0!	#DIV/0!	#DIV/0!	#DIV/0!	#DIV/0!	#DIV/0!	#DIV/0!	#DIV/0!	#DIV/0!	#DIV/0!	#DIV/0!
		#DIV/0!	#DIV/0!	#DIV/0!	#DIV/0!	#DIV/0!	#DIV/0!	#DIV/0!	#DIV/0!	#DIV/0!	#DIV/0!	#DIV/0!	#DIV/0!	#DIV/0!	#DIV/0!	#DIV/0!	#DIV/0!	#DIV/0!	#DIV/0!	#DIV/0!	#DIV/0!	#DIV/0!	#DIV/0!	#DIV/0!	#DIV/0!	#DIV/0!	#DIV/0!	#DIV/0!	#DIV/0!	#DIV/0!	#DIV/0!	#DIV/0!	#DIV/0!	#DIV/0!	#DIV/0!	#DIV/0!	#DIV/0!	#DIV/0!	#DIV/0!	#DIV/0!	#DIV/0!
		#DIV/0!	#DIV/0!	#DIV/0!	#DIV/0!	#DIV/0!	#DIV/0!	#DIV/0!	#DIV/0!	#DIV/0!	#DIV/0!	#DIV/0!	#DIV/0!	#DIV/0!	#DIV/0!	#DIV/0!	#DIV/0!	#DIV/0!	#DIV/0!	#DIV/0!	#DIV/0!	#DIV/0!	#DIV/0!	#DIV/0!	#DIV/0!	#DIV/0!	#DIV/0!	#DIV/0!	#DIV/0!	#DIV/0!	#DIV/0!	#DIV/0!	#DIV/0!	#DIV/0!	#DIV/0!	#DIV/0!	#DIV/0!	#DIV/0!	#DIV/0!	#DIV/0!	#DIV/0!
		#DIV/0!	#DIV/0!	#DIV/0!	#DIV/0!	#DIV/0!	#DIV/0!	#DIV/0!	#DIV/0!	#DIV/0!	#DIV/0!	#DIV/0!	#DIV/0!	#DIV/0!	#DIV/0!	#DIV/0!	#DIV/0!	#DIV/0!	#DIV/0!	#DIV/0!	#DIV/0!	#DIV/0!	#DIV/0!	#DIV/0!	#DIV/0!	#DIV/0!	#DIV/0!	#DIV/0!	#DIV/0!	#DIV/0!	#DIV/0!	#DIV/0!	#DIV/0!	#DIV/0!	#DIV/0!	#DIV/0!	#DIV/0!	#DIV/0!	#DIV/0!	#DIV/0!	#DIV/0!
		#DIV/0!	#DIV/0!	#DIV/0!	#DIV/0!	#DIV/0!	#DIV/0!	#DIV/0!	#DIV/0!	#DIV/0!	#DIV/0!	#DIV/0!	#DIV/0!	#DIV/0!	#DIV/0!	#DIV/0!	#DIV/0!	#DIV/0!	#DIV/0!	#DIV/0!	#DIV/0!	#DIV/0!	#DIV/0!	#DIV/0!	#DIV/0!	#DIV/0!	#DIV/0!	#DIV/0!	#DIV/0!	#DIV/0!	#DIV/0!	#DIV/0!	#DIV/0!	#DIV/0!	#DIV/0!	#DIV/0!	#DIV/0!	#DIV/0!	#DIV/0!	#DIV/0!	#DIV/0!
		#DIV/0!	#DIV/0!	#DIV/0!	#DIV/0!	#DIV/0!	#DIV/0!	#DIV/0!	#DIV/0!	#DIV/0!	#DIV/0!	#DIV/0!	#DIV/0!	#DIV/0!	#DIV/0!	#DIV/0!	#DIV/0!	#DIV/0!	#DIV/0!	#DIV/0!	#DIV/0!	#DIV/0!	#DIV/0!	#DIV/0!	#DIV/0!	#DIV/0!	#DIV/0!	#DIV/0!	#DIV/0!	#DIV/0!	#DIV/0!	#DIV/0!	#DIV/0!	#DIV/0!	#DIV/0!	#DIV/0!	#DIV/0!	#DIV/0!	#DIV/0!	#DIV/0!	#DIV/0!
		#DIV/0!	#DIV/0!	#DIV/0!	#DIV/0!	#DIV/0!	#DIV/0!	#DIV/0!	#DIV/0!	#DIV/0!	#DIV/0!	#DIV/0!	#DIV/0!	#DIV/0!	#DIV/0!	#DIV/0!	#DIV/0!	#DIV/0!	#DIV/0!	#DIV/0!	#DIV/0!	#DIV/0!	#DIV/0!	#DIV/0!	#DIV/0!	#DIV/0!	#DIV/0!	#DIV/0!	#DIV/0!	#DIV/0!	#DIV/0!	#DIV/0!	#DIV/0!	#DIV/0!	#DIV/0!	#DIV/0!	#DIV/0!	#DIV/0!	#DIV/0!	#DIV/0!	#DIV/0!
		#DIV/0!	#DIV/0!	#DIV/0!	#DIV/0!	#DIV/0!	#DIV/0!	#DIV/0!	#DIV/0!	#DIV/0!	#DIV/0!	#DIV/0!	#DIV/0!	#DIV/0!	#DIV/0!	#DIV/0!	#DIV/0!	#DIV/0!	#DIV/0!	#DIV/0!	#DIV/0!	#DIV/0!	#DIV/0!	#DIV/0!	#DIV/0!	#DIV/0!	#DIV/0!	#DIV/0!	#DIV/0!	#DIV/0!	#DIV/0!	#DIV/0!	#DIV/0!	#DIV/0!	#DIV/0!	#DIV/0!	#DIV/0!	#DIV/0!	#DIV/0!	#DIV/0!	#DIV/0!
		#DIV/0!	#DIV/0!	#DIV/0!	#DIV/0!	#DIV/0!	#DIV/0!	#DIV/0!	#DIV/0!	#DIV/0!	#DIV/0!	#DIV/0!	#DIV/0!	#DIV/0!	#DIV/0!	#DIV/0!	#DIV/0!	#DIV/0!	#DIV/0!	#DIV/0!	#DIV/0!	#DIV/0!	#DIV/0!	#DIV/0!	#DIV/0!	#DIV/0!	#DIV/0!	#DIV/0!	#DIV/0!	#DIV/0!	#DIV/0!	#DIV/0!	#DIV/0!	#DIV/0!	#DIV/0!	#DIV/0!	#DIV/0!	#DIV/0!	#DIV/0!	#DIV/0!	#DIV/0!
		#DIV/0!	#DIV/0!	#DIV/0!	#DIV/0!	#DIV/0!	#DIV/0!	#DIV/0!	#DIV/0!	#DIV/0!	#DIV/0!	#DIV/0!	#DIV/0!	#DIV/0!	#DIV/0!	#DIV/0!	#DIV/0!	#DIV/0!	#DIV/0!	#DIV/0!	#DIV/0!	#DIV/0!	#DIV/0!	#DIV/0!	#DIV/0!	#DIV/0!	#DIV/0!	#DIV/0!	#DIV/0!	#DIV/0!	#DIV/0!	#DIV/0!	#DIV/0!	#DIV/0!	#DIV/0!	#DIV/0!	#DIV/0!	#DIV/0!	#DIV/0!	#DIV/0!	#DIV/0!
		#DIV/0!	#DIV/0!	#DIV/0!	#DIV/0!	#DIV/0!	#DIV/0!	#DIV/0!	#DIV/0!	#DIV/0!	#DIV/0!	#DIV/0!	#DIV/0!	#DIV/0!	#DIV/0!	#DIV/0!	#DIV/0!	#DIV/0!	#DIV/0!	#DIV/0!	#DIV/0!	#DIV/0!	#DIV/0!	#DIV/0!	#DIV/0!	#DIV/0!	#DIV/0!	#DIV/0!	#DIV/0!	#DIV/0!	#DIV/0!	#DIV/0!	#DIV/0!	#DIV/0!	#DIV/0!	#DIV/0!	#DIV/0!	#DIV/0!	#DIV/0!	#DIV/0!	#DIV/0!
		#DIV/0!	#DIV/0!	#DIV/0!	#DIV/0!	#DIV/0!	#DIV/0!	#DIV/0!	#DIV/0!	#DIV/0!	#DIV/0!	#DIV/0!	#DIV/0!	#DIV/0!	#DIV/0!	#DIV/0!	#DIV/0!	#DIV/0!	#DIV/0!	#DIV/0!	#DIV/0!	#DIV/0!	#DIV/0!	#DIV/0!	#DIV/0!	#DIV/0!	#DIV/0!	#DIV/0!	#DIV/0!	#DIV/0!	#DIV/0!	#DIV/0!	#DIV/0!	#DIV/0!	#DIV/0!	#DIV/0!	#DIV/0!	#DIV/0!	#DIV/0!	#DIV/0!	#DIV/0!
		#DIV/0!	#DIV/0!	#DIV/0!	#DIV/0!	#DIV/0!	#DIV/0!	#DIV/0!	#DIV/0!	#DIV/0!	#DIV/0!	#DIV/0!	#DIV/0!	#DIV/0!	#DIV/0!	#DIV/0!	#DIV/0!	#DIV/0!	#DIV/0!	#DIV/0!	#DIV/0!	#DIV/0!	#DIV/0!	#DIV/0!	#DIV/0!	#DIV/0!	#DIV/0!	#DIV/0!	#DIV/0!	#DIV/0!	#DIV/0!	#DIV/0!	#DIV/0!	#DIV/0!	#DIV/0!	#DIV/0!	#DIV/0!	#DIV/0!	#DIV/0!	#DIV/0!	#DIV/0!
		#DIV/0!	#DIV/0!	#DIV/0!	#DIV/0!	#DIV/0!	#DIV/0!	#DIV/0!	#DIV/0!	#DIV/0!	#DIV/0!	#DIV/0!	#DIV/0!	#DIV/0!	#DIV/0!	#DIV/0!	#DIV/0!	#DIV/0!	#DIV/0!	#DIV/0!	#DIV/0!	#DIV/0!	#DIV/0!	#DIV/0!	#DIV/0!	#DIV/0!	#DIV/0!	#DIV/0!	#DIV/0!	#DIV/0!	#DIV/0!	#DIV/0!	#DIV/0!	#DIV/0!	#DIV/0!	#DIV/0!	#DIV/0!	#DIV/0!	#DIV/0!	#DIV/0!	#DIV/0!
		#DIV/0!	#DIV/0!	#DIV/0!	#DIV/0!	#DIV/0!	#DIV/0!	#DIV/0!	#DIV/0!	#DIV/0!	#DIV/0!	#DIV/0!	#DIV/0!	#DIV/0!	#DIV/0!	#DIV/0!	#DIV/0!	#DIV/0!	#DIV/0!	#DIV/0!	#DIV/0!	#DIV/0!	#DIV/0!	#DIV/0!	#DIV/0!	#DIV/0!	#DIV/0!	#DIV/0!	#DIV/0!	#DIV/0!	#DIV/0!	#DIV/0!	#DIV/0!	#DIV/0!	#DIV/0!	#DIV/0!	#DIV/0!	#DIV/0!	#DIV/0!	#DIV/0!	#DIV/0!

## Sheet: csv
sample.id	weight	LHY	CCA1	PRR9	PRR7	PRR5	TOC1	GI	LUX	ELF3	ELF4	RVE1	RVE8	PIF4	PIF5	GBSS1	CHE
1	0.035	4.55488e+09	1.24761e+09	1.27079e+08	1.03719e+09	6.37799e+08	1.54198e+09	9.18168e+08	1.02454e+09	1.50507e+09	1.34305e+09	1.42239e+09	1.77366e+09	1.90436e+09	3.59442e+09	3.29193e+09	3.76214e+09
2	0.0376	7.7441e+09	5.62108e+08	1.73009e+10	7.604e+09	1.40754e+10	2.32984e+09	5.06086e+08	9.27351e+09	7.38336e+09	1.76539e+10	6.30022e+09	1.60083e+09	6.23314e+08	2.23329e+09	1.05631e+10	1.11449e+10
3	0.0413	5.14587e+09	1.40731e+09	2.9816e+08	2.51067e+09	1.93006e+09	2.08461e+09	2.12285e+09	1.70545e+09	1.93907e+09	2.01975e+09	1.4373e+09	1.65363e+09	3.03565e+09	5.10574e+09	4.49766e+09	6.34777e+09
4	0.0429	8.64042e+08	2.59579e+08	1.19033e+08	1.0078e+09	4.88892e+09	6.75798e+09	3.22497e+09	3.58283e+09	3.56498e+09	3.46669e+09	1.38883e+09	1.31528e+09	2.44645e+09	3.40594e+09	1.33143e+09	4.95823e+09
5	0.0449	1.42345e+09	3.18501e+08	9.19914e+07	1.09813e+09	9.50478e+08	2.23503e+09	1.26214e+09	1.38875e+09	1.92611e+09	2.24657e+09	5.6222e+08	6.8525e+08	1.96387e+09	2.44378e+09	5.9064e+08	3.80052e+09
6	0.0393	2.78808e+09	2.93987e+08	5.18837e+09	6.2408e+09	7.28731e+09	9.90758e+08	7.05526e+08	3.00554e+09	3.93385e+09	8.44276e+09	3.21782e+09	1.55803e+08	1.25834e+08	1.4535e+09	4.0245e+09	3.84946e+09
7	0.042	5.2335e+09	1.21143e+09	1.46124e+08	1.14458e+09	8.42464e+08	2.07741e+09	1.1034e+09	1.42182e+09	2.02805e+09	1.99169e+09	1.48429e+09	1.90816e+09	1.60323e+09	3.4189e+09	3.25985e+09	4.37264e+09
8	0.04	7.50833e+09	3.7525e+08	5.54749e+09	4.82319e+10	1.99858e+10	5.4877e+09	1.14387e+10	1.94148e+10	1.24162e+10	6.80096e+10	1.52767e+10	1.1701e+10	1.46205e+09	1.40314e+09	4.06648e+09	1.45576e+10
9	0.039	3.30464e+09	9.88686e+08	1.77438e+08	1.38269e+09	1.11865e+09	2.3239e+09	1.55505e+09	1.44353e+09	2.07526e+09	1.79175e+09	1.47814e+09	1.43343e+09	2.57652e+09	3.96423e+09	1.80391e+09	4.44744e+09
10	0.036	3.4756e+09	3.41547e+08	1.34029e+09	7.51593e+09	3.22277e+09	9.60735e+08	1.26171e+09	2.23837e+09	2.18836e+09	6.44247e+09	1.31401e+09	1.25329e+09	6.60476e+08	1.8781e+09	1.54802e+09	5.68281e+09
11	0.0449	9.67213e+09	1.59975e+09	9.69177e+09	1.63713e+10	2.62767e+10	4.88457e+09	2.42155e+09	1.70315e+10	1.41676e+10	2.82199e+10	9.22352e+09	6.26751e+09	5.97238e+09	2.44291e+09	9.74637e+09	1.46511e+10
12	0.035	4.81281e+09	8.7308e+08	1.29469e+09	2.42778e+09	1.76039e+09	1.09524e+09	2.62737e+08	1.37094e+09	2.90396e+09	2.83834e+09	2.33727e+09	1.15489e+09	3.61581e+08	2.10077e+09	1.81277e+09	3.19681e+09
13	0.0415	1.36711e+09	6.10945e+08	2.16449e+08	1.22955e+09	6.01239e+09	5.86315e+09	3.82434e+09	2.98972e+09	3.56808e+09	3.75801e+09	2.50919e+09	1.97275e+09	3.87023e+09	5.41959e+09	2.34592e+09	5.70911e+09
14	0.045	NA	NA	NA	NA	NA	NA	NA	NA	NA	NA	NA	NA	NA	NA	NA	NA
15	0.0372	4.19226e+09	1.01096e+09	1.81009e+08	1.47416e+09	1.18962e+09	2.90916e+09	1.52634e+09	1.90072e+09	2.70366e+09	2.19922e+09	1.77862e+09	1.7849e+09	2.5415e+09	4.08562e+09	2.49749e+09	5.45783e+09
16	0.042	3.22962e+09	3.76657e+08	7.90697e+08	1.63671e+09	1.35581e+09	4.94091e+08	1.75051e+08	7.9205e+08	1.90534e+09	2.40987e+09	1.57314e+09	3.35435e+08	2.6784e+08	1.69685e+09	9.91779e+08	2.40751e+09
17	0.045	3.85836e+09	7.86433e+08	2.16275e+09	5.98158e+09	2.81238e+09	8.79649e+08	1.23377e+08	1.66948e+09	3.80914e+09	4.97071e+09	3.58799e+09	3.74852e+08	9.96044e+07	1.20752e+09	1.77817e+09	3.18972e+09
18	0.0424	2.73146e+09	5.52781e+08	1.39662e+08	1.37011e+09	9.88289e+08	2.18962e+09	1.52876e+09	1.39119e+09	1.97128e+09	2.17058e+09	1.15412e+09	1.1374e+09	2.73705e+09	3.84259e+09	2.02709e+09	5.21157e+09
19	0.04	2.32511e+09	5.2827e+08	2.07118e+08	1.06618e+09	3.74933e+09	6.18572e+09	3.35513e+09	3.81872e+09	4.81851e+09	3.78164e+09	2.47758e+09	2.5627e+09	3.09478e+09	4.67397e+09	2.96594e+09	5.77011e+09
20	0.0366	7.62038e+09	7.03782e+08	6.80613e+09	7.45053e+09	8.65685e+09	2.53026e+09	7.78849e+08	5.85101e+09	4.67891e+09	1.87846e+10	3.70933e+09	1.08105e+09	1.74846e+09	2.3018e+09	6.49204e+09	5.82638e+09
21	0.0381	4.05609e+09	8.42957e+08	7.6727e+07	5.48871e+08	5.29266e+08	1.62446e+09	6.12093e+08	1.08786e+09	1.82551e+09	1.28306e+09	1.57103e+09	1.69781e+09	1.48761e+09	2.86131e+09	2.94813e+09	4.26852e+09
22	0.0422	3.06768e+09	4.19217e+08	2.41503e+09	1.9506e+10	1.13361e+10	3.6409e+09	3.20367e+09	6.47155e+09	8.36685e+09	2.9115e+10	3.30967e+09	2.57124e+09	6.15237e+08	5.69463e+09	1.93462e+09	3.62207e+09
23	0.0408	9.76348e+09	2.11228e+09	1.00418e+08	5.85615e+08	4.96859e+08	1.71649e+09	7.04721e+08	1.25581e+09	2.13525e+09	1.26732e+09	2.63965e+09	3.68989e+09	1.26608e+09	4.46395e+09	7.03822e+09	4.94227e+09
24	0.0422	2.86923e+09	7.80336e+08	2.22153e+08	9.74631e+08	3.99178e+09	6.4608e+09	2.49484e+09	3.53133e+09	4.44424e+09	3.3632e+09	3.79642e+09	4.02267e+09	2.31804e+09	3.98916e+09	4.33551e+09	5.5851e+09
25	0.0431	4.80444e+09	6.25601e+08	4.89042e+09	2.17437e+09	4.23683e+09	1.27197e+09	2.11618e+08	3.15938e+09	3.89957e+09	5.79576e+09	4.6195e+09	9.46267e+08	3.64628e+08	2.79673e+09	4.73841e+09	5.22287e+09
26	0.0432	7.43393e+09	1.73882e+09	9.85485e+07	6.69115e+08	4.95391e+08	1.52114e+09	5.30147e+08	1.24132e+09	2.01907e+09	1.77652e+09	2.81145e+09	2.82858e+09	1.27398e+09	3.60048e+09	5.93696e+09	5.37303e+09
27	0.0425	4.46229e+09	6.33919e+08	9.48554e+08	2.03138e+09	2.02182e+09	7.47507e+08	2.49926e+08	1.42605e+09	2.88316e+09	3.06868e+09	3.00468e+09	1.34502e+09	7.67381e+08	2.16745e+09	1.32976e+09	3.72186e+09
28	0.0361	1.08277e+10	4.02235e+09	4.06791e+08	2.08332e+09	8.79999e+08	1.39435e+09	1.12974e+09	1.12491e+09	1.96617e+09	1.3365e+09	3.63603e+09	3.76308e+09	2.97474e+09	8.29458e+09	9.11676e+09	6.4431e+09
29	0.0378	5.88937e+09	1.65177e+09	1.65042e+08	1.3136e+09	8.33586e+08	1.86189e+09	1.20244e+09	1.351e+09	1.96678e+09	1.17002e+09	2.02433e+09	1.91517e+09	2.61701e+09	5.06577e+09	3.37654e+09	5.40482e+09
30	0.0406	7.35624e+09	1.84036e+09	1.35329e+08	7.55605e+08	4.5682e+08	1.25523e+09	6.19413e+08	9.49304e+08	1.65587e+09	1.13736e+09	2.35073e+09	2.58179e+09	1.37734e+09	4.18775e+09	5.51362e+09	4.58248e+09
31	0.0439	8.72477e+09	1.96113e+09	1.74178e+08	8.69128e+08	5.32834e+08	1.3848e+09	6.70942e+08	9.10218e+08	1.75529e+09	1.05039e+09	2.57572e+09	2.8871e+09	1.28524e+09	4.13432e+09	6.10176e+09	3.87126e+09
32	0.0421	6.86333e+09	2.03541e+09	3.40024e+08	2.1495e+09	1.19735e+09	1.54802e+09	1.56068e+09	1.16956e+09	1.70723e+09	1.65932e+09	1.9104e+09	2.10454e+09	2.77414e+09	6.21005e+09	4.33193e+09	5.19767e+09
33	0.0386	3.64829e+09	1.21914e+09	2.07657e+08	1.06556e+09	2.07565e+09	3.2381e+09	1.35429e+09	2.16345e+09	2.86536e+09	1.92672e+09	3.85536e+09	4.06261e+09	2.10246e+09	5.92698e+09	6.46753e+09	5.71263e+09
34	0.0379	9.19234e+09	2.91623e+09	3.95317e+08	2.50569e+09	7.97499e+08	1.06788e+09	1.36409e+09	9.90317e+08	1.51854e+09	1.03891e+09	2.59196e+09	3.25935e+09	3.53933e+09	7.95288e+09	5.5871e+09	6.06543e+09
35	0.0385	8.871e+09	2.45544e+09	3.5634e+08	2.68579e+09	1.05008e+09	1.73493e+09	1.54997e+09	1.22131e+09	1.73312e+09	1.58298e+09	2.26465e+09	2.6459e+09	3.76905e+09	7.46187e+09	4.00967e+09	6.08504e+09
36	0.0397	6.22691e+09	1.65265e+09	3.20275e+08	1.87584e+09	8.3672e+08	1.02965e+09	1.3501e+09	9.50823e+08	1.42256e+09	1.03478e+09	1.67368e+09	2.04653e+09	2.77701e+09	5.51743e+09	4.3094e+09	4.56891e+09
37	0.0389	1.33688e+10	3.96113e+09	3.22151e+08	1.95926e+09	7.70336e+08	1.26553e+09	1.01071e+09	7.01983e+08	1.7617e+09	1.05234e+09	4.04745e+09	3.91302e+09	2.73148e+09	8.29713e+09	7.22186e+09	6.24721e+09
38	0.0377	6.61728e+09	1.9769e+09	3.20641e+08	2.10544e+09	1.05568e+09	1.27382e+09	1.44298e+09	1.0912e+09	1.38066e+09	1.0856e+09	2.10713e+09	1.97151e+09	3.15427e+09	6.30201e+09	3.74297e+09	5.43403e+09
39	0.0439	2.08354e+09	4.64832e+08	2.38545e+08	1.51853e+10	7.58738e+09	3.15019e+09	9.51188e+08	1.90935e+09	1.15739e+10	2.25091e+10	3.48412e+09	8.53908e+08	5.73414e+08	4.09674e+09	1.72682e+09	2.21949e+09
40	0.0386	1.00893e+10	3.05866e+09	3.44645e+08	1.84285e+09	5.55832e+08	1.11012e+09	9.07868e+08	7.74176e+08	1.54943e+09	8.90838e+08	2.85378e+09	3.45161e+09	2.28841e+09	7.68907e+09	7.0058e+09	5.25876e+09
41	0.036	1.29418e+10	4.90053e+08	8.09757e+08	2.04371e+10	7.5468e+09	3.06279e+09	1.55567e+09	1.67639e+10	2.85388e+10	1.71605e+11	1.10488e+10	2.69888e+09	2.86683e+09	2.8591e+09	1.19977e+09	2.08422e+10
42	0.0422	5.24068e+09	5.09802e+08	3.02419e+08	5.18409e+09	1.13291e+09	9.91368e+08	4.3158e+08	1.23703e+09	2.29966e+09	5.8016e+09	2.2496e+09	1.03819e+09	4.60931e+08	2.1426e+09	1.1218e+09	3.31131e+09
43	0.0423	#DIV/0!	#DIV/0!	#DIV/0!	#DIV/0!	#DIV/0!	#DIV/0!	#DIV/0!	#DIV/0!	#DIV/0!	#DIV/0!	#DIV/0!	#DIV/0!	#DIV/0!	#DIV/0!	#DIV/0!	#DIV/0!
44	0.0432	2.22855e+09	7.76223e+08	2.52676e+08	1.35092e+09	5.37934e+09	5.34133e+09	4.16785e+09	3.12025e+09	3.25971e+09	2.62517e+09	2.51123e+09	2.12843e+09	3.26366e+09	6.48734e+09	2.82234e+09	5.57801e+09
45	0.0385	3.25983e+09	1.07937e+09	1.45396e+08	7.73749e+08	1.96703e+09	2.16946e+09	1.78306e+09	2.12601e+09	3.08423e+09	2.03454e+09	3.56319e+09	3.54531e+09	1.1639e+09	3.58001e+09	4.46912e+09	4.39671e+09
46	0.0442	2.79886e+09	7.55724e+08	2.77131e+08	2.01185e+09	1.46847e+09	2.47308e+09	2.26405e+09	1.87425e+09	2.10937e+09	2.23067e+09	1.01662e+09	9.42562e+08	3.71927e+09	4.80892e+09	1.02256e+09	5.63911e+09
47	0.0401	5.51198e+09	6.87326e+08	1.47305e+09	9.66383e+09	2.45409e+09	5.68694e+08	8.22222e+08	6.01866e+09	2.97054e+09	1.55298e+10	2.69397e+09	7.95387e+08	9.20397e+08	2.57917e+09	1.78478e+09	5.00254e+09
48	0.0443	3.94254e+09	9.43784e+08	1.65954e+08	1.53426e+09	1.12288e+09	2.42911e+09	1.63966e+09	1.65126e+09	2.19612e+09	2.02354e+09	1.24344e+09	1.28829e+09	2.77115e+09	4.27867e+09	2.04842e+09	4.98263e+09
49	0.0367	3.26142e+09	9.82794e+08	1.06946e+08	1.10134e+09	6.74709e+08	1.56675e+09	1.15689e+09	9.18659e+08	1.35726e+09	1.25684e+09	1.33657e+09	1.1264e+09	1.19571e+09	3.16504e+09	1.48874e+09	2.32616e+09
50	0.0434	1.53556e+09	4.32898e+08	1.16379e+08	1.16712e+09	4.73265e+09	6.66371e+09	4.24624e+09	3.04351e+09	3.205e+09	3.29097e+09	1.83269e+09	1.75184e+09	1.93995e+09	3.47278e+09	1.13863e+09	3.37841e+09
51	0.0381	1.50176e+09	3.72147e+08	6.46001e+07	7.99097e+08	4.11391e+08	1.17899e+09	8.2958e+08	6.75483e+08	1.01908e+09	1.08644e+09	4.99508e+08	3.33132e+08	7.67672e+08	2.09657e+09	4.78853e+08	1.79211e+09
52	0.0419	1.24759e+09	4.41728e+08	1.85559e+08	1.33793e+09	5.35238e+09	6.2167e+09	4.57544e+09	2.95976e+09	3.26406e+09	3.73438e+09	1.34135e+09	1.26195e+09	2.48357e+09	3.84306e+09	1.36247e+09	2.99163e+09
53	0.0393	2.62529e+09	5.06021e+08	6.98365e+07	1.18012e+09	2.56496e+08	1.18354e+09	7.59847e+08	6.74893e+08	1.30281e+09	6.53709e+08	7.22425e+08	8.12887e+08	6.3841e+08	3.54154e+09	4.07424e+08	1.37947e+09
54	0.0375	1.68693e+10	9.27583e+08	3.90516e+09	8.46282e+10	1.11284e+10	1.08535e+10	5.12919e+09	1.06292e+10	2.89986e+10	9.63907e+10	1.12814e+10	2.48952e+09	1.57898e+09	6.63246e+09	4.44134e+09	7.32841e+09
55	0.0412	1.30059e+09	2.11332e+08	5.61091e+07	8.9053e+08	2.02465e+09	4.90991e+09	3.39962e+09	2.05292e+09	3.15522e+09	2.10069e+09	1.25436e+09	1.29423e+09	1.06693e+09	3.81181e+09	4.86654e+08	1.45203e+09
56	0.0413	4.71496e+09	7.16164e+08	5.02563e+08	6.72965e+09	2.34974e+09	1.29502e+09	6.67129e+08	5.10636e+09	4.37204e+09	5.17514e+09	3.56982e+09	1.61492e+09	7.92994e+08	3.24695e+09	8.98356e+08	3.18807e+09
57	0.0444	1.98602e+09	2.85714e+08	4.60431e+07	4.23818e+08	6.00286e+08	1.11398e+09	2.35187e+08	4.85739e+08	2.08504e+09	9.09375e+08	1.12505e+09	9.38105e+08	7.30739e+08	1.90112e+09	8.68708e+08	3.06476e+09
58	0.0422	1.31936e+09	2.82051e+08	7.07453e+06	6.18249e+08	1.09192e+09	1.40897e+09	2.3951e+08	5.70798e+08	1.62884e+09	8.5529e+08	8.66811e+08	5.47797e+08	1.07158e+09	2.72384e+09	4.2463e+08	3.12275e+09
59	0.0432	4.56167e+09	5.35368e+08	2.9277e+09	2.19847e+09	2.52956e+09	1.1503e+09	1.66766e+08	2.1607e+09	2.80897e+09	3.95523e+09	3.39663e+09	9.97724e+08	5.78036e+08	1.84615e+09	2.6762e+09	3.48057e+09
60	0.0367	4.36205e+09	9.02887e+08	1.21163e+07	9.03199e+08	1.21603e+09	1.72424e+09	2.65355e+08	7.15648e+08	1.99077e+09	1.04378e+09	1.87046e+09	1.46099e+09	1.15168e+09	4.06624e+09	1.58578e+09	4.24071e+09
61	0.0435	1.21647e+09	2.31821e+08	4.427e+07	6.36018e+08	3.42586e+09	5.94093e+09	1.52813e+09	1.84732e+09	3.4001e+09	2.31959e+09	1.93814e+09	1.23384e+09	9.23443e+08	4.69104e+09	3.99387e+08	2.90632e+09
62	0.042	2.1253e+09	6.55988e+08	1.25224e+07	1.23839e+09	9.61272e+08	2.34869e+09	4.93378e+08	8.63229e+08	1.64075e+09	1.20049e+09	1.35383e+09	9.19682e+08	9.13606e+08	7.18354e+09	2.91309e+08	2.47589e+09
63	0.042	1.24688e+10	2.951e+08	3.72946e+09	2.33529e+10	1.95069e+10	1.11836e+10	3.30546e+09	7.5002e+09	1.06666e+10	2.11291e+10	1.08202e+10	5.31186e+09	8.42681e+08	1.8434e+09	9.49673e+09	8.50046e+09
64	0.0379	1.26242e+09	3.0729e+08	5.63145e+07	1.0096e+09	4.0807e+09	7.44345e+09	9.91568e+08	1.83781e+09	3.84478e+09	2.67089e+09	1.96892e+09	1.47166e+09	9.43961e+08	5.04815e+09	4.49484e+08	3.05986e+09
65	0.041	3.06061e+09	7.94737e+08	7.33333e+06	3.20837e+08	6.82432e+08	1.36354e+09	8.98332e+07	5.08539e+08	1.48963e+09	6.09504e+08	1.71842e+09	9.07012e+08	6.94281e+08	2.3317e+09	5.54747e+08	2.2805e+09
66	0.0417	4.59902e+09	8.26925e+08	2.36731e+07	2.74542e+08	4.55865e+08	1.25624e+09	1.01664e+08	5.12519e+08	2.1206e+09	6.72406e+08	1.93254e+09	9.49366e+08	7.49414e+08	2.26256e+09	8.05012e+08	2.62929e+09
67	0.0394	2.58279e+09	5.54687e+08	4.06877e+07	7.67948e+08	3.98482e+09	3.92185e+09	5.88667e+08	1.78905e+09	2.65025e+09	2.53836e+09	3.52839e+09	1.79046e+09	1.3129e+09	3.67829e+09	1.08596e+09	3.44577e+09
68	0.0447	3.89428e+09	6.39661e+08	1.17984e+07	2.71792e+08	5.94673e+08	1.42347e+09	7.43842e+07	4.88663e+08	2.09099e+09	7.88922e+08	1.822e+09	1.15834e+09	5.72247e+08	2.50382e+09	6.19239e+08	2.73607e+09
69	0.0379	2.7138e+09	8.88378e+08	7.65331e+06	6.47048e+08	6.92175e+08	2.02064e+09	1.5144e+08	6.48192e+08	1.78052e+09	8.07997e+08	1.53326e+09	1.02366e+09	6.55637e+08	5.10638e+09	3.39692e+08	2.16092e+09
70	0.0411	3.49655e+09	6.90052e+08	1.08167e+07	7.96246e+08	7.87167e+08	2.35224e+09	2.08386e+08	7.47797e+08	2.30119e+09	9.12546e+08	1.46871e+09	1.10614e+09	7.22976e+08	5.09958e+09	4.07122e+08	2.60228e+09
71	0.0395	3.26287e+09	6.21422e+08	2.4684e+07	4.37168e+08	4.71496e+08	2.02085e+09	1.06119e+08	5.0623e+08	1.76304e+09	9.01045e+08	1.33151e+09	1.07181e+09	3.07376e+08	3.703e+09	3.63271e+08	1.95512e+09
72	0.0352	3.83589e+09	5.03238e+08	9.09056e+06	3.43408e+08	5.11315e+08	2.3169e+09	9.86332e+07	4.76609e+08	2.08959e+09	9.61716e+08	1.59783e+09	1.47587e+09	2.89391e+08	3.43301e+09	3.25216e+08	2.08591e+09
73	0.0391	7.85168e+09	1.55777e+09	1.07026e+07	3.63842e+08	4.53429e+08	1.41651e+09	7.03288e+07	5.13658e+08	1.8282e+09	5.72387e+08	4.02097e+09	1.8562e+09	6.16542e+08	3.28862e+09	1.37354e+09	3.17329e+09
74	0.0379	5.67778e+09	1.50799e+09	1.7735e+07	5.46867e+08	6.1385e+08	1.33534e+09	8.87701e+07	5.25056e+08	1.70048e+09	6.21658e+08	3.54271e+09	1.48278e+09	1.09083e+09	4.42634e+09	8.03432e+08	2.88503e+09
75	0.0381	3.13529e+09	7.63463e+08	9.06971e+07	7.57355e+08	3.61456e+09	6.461e+09	5.26e+08	1.96286e+09	5.08995e+09	2.27501e+09	5.62151e+09	2.77546e+09	1.70013e+09	5.65222e+09	1.15366e+09	5.46413e+09
76	0.0388	4.14532e+09	3.12917e+08	5.04925e+08	6.37165e+09	3.50714e+09	9.69161e+08	7.84066e+08	2.1242e+09	3.01452e+09	4.89431e+09	1.3175e+09	7.16541e+08	3.55181e+08	1.29503e+09	1.50384e+09	2.59107e+09
77	0.0356	1.77981e+09	5.86446e+08	7.36083e+07	7.97749e+08	2.86494e+09	7.41984e+09	6.48351e+08	1.78624e+09	5.10071e+09	1.97858e+09	4.09248e+09	2.67419e+09	1.16847e+09	5.99916e+09	1.19343e+09	3.70208e+09
78	0.0392	2.71172e+09	5.12432e+08	3.76054e+07	2.60655e+08	1.36292e+09	4.84703e+09	2.47134e+08	1.15722e+09	4.10342e+09	9.92446e+08	3.64862e+09	2.54029e+09	6.55657e+08	4.54041e+09	1.51261e+09	2.57917e+09
79	0.0445	6.49568e+09	5.21636e+08	6.11622e+08	2.20842e+10	4.95868e+09	1.37938e+09	1.27433e+09	3.09802e+09	2.11248e+09	1.80607e+10	3.23697e+09	1.95316e+09	9.46263e+08	2.69394e+09	1.4227e+09	4.36141e+09
80	0.0427	7.3741e+09	1.2088e+09	1.96605e+07	3.78532e+08	4.34405e+08	2.58656e+09	1.19296e+08	6.57606e+08	2.93629e+09	8.53418e+08	3.42147e+09	2.28036e+09	4.03025e+08	4.55513e+09	1.50466e+09	2.96681e+09
81	0.0364	4.87272e+09	9.09778e+08	1.01758e+09	1.02399e+10	3.02387e+09	1.40659e+09	1.01997e+09	4.76148e+09	6.68245e+09	7.73413e+09	3.54706e+09	2.05316e+09	1.50242e+09	4.25753e+09	2.32345e+09	3.99236e+09
82	0.0412	3.40462e+09	8.15861e+08	1.46875e+07	1.99412e+08	1.52049e+09	3.95801e+09	1.83089e+08	1.29718e+09	3.56438e+09	8.74541e+08	9.35044e+09	3.64322e+09	5.55046e+08	3.01576e+09	1.98894e+09	2.99114e+09
83	0.0441	5.26919e+09	9.84341e+08	3.38229e+07	3.15448e+08	2.18089e+09	5.46094e+09	2.31115e+08	1.39224e+09	4.16626e+09	9.45939e+08	1.01879e+10	3.77153e+09	9.05241e+08	4.05729e+09	2.71912e+09	4.21694e+09
84	0.0413	1.12653e+10	1.97606e+09	1.72332e+07	2.35746e+08	4.57878e+08	1.52496e+09	5.379e+07	5.15077e+08	2.33683e+09	5.42794e+08	5.25259e+09	3.19166e+09	4.07454e+08	2.9927e+09	2.60471e+09	4.01218e+09
85	0.0376	1.17132e+10	3.21111e+09	6.56646e+07	8.84582e+08	3.55847e+08	1.37889e+09	1.82651e+08	6.07079e+08	1.7527e+09	4.38132e+08	7.87558e+09	3.51342e+09	1.42145e+09	8.70299e+09	3.11633e+09	3.37564e+09
86	0.0372	1.11127e+10	2.37392e+09	2.39227e+07	4.14931e+08	3.86859e+08	2.13039e+09	1.01304e+08	6.5088e+08	2.68398e+09	5.65619e+08	6.73916e+09	3.37502e+09	5.92109e+08	5.74635e+09	3.55834e+09	3.77838e+09
87	0.0446	1.15766e+10	2.53915e+09	2.08304e+07	3.56121e+08	3.56087e+08	1.56017e+09	9.12393e+07	5.74719e+08	2.23002e+09	4.81534e+08	6.51782e+09	3.19099e+09	7.25237e+08	6.25849e+09	4.16347e+09	3.57232e+09
88	0.0382	6.3441e+09	1.85413e+09	2.71829e+07	5.15132e+08	1.88932e+09	4.09438e+09	2.94352e+08	1.24836e+09	4.18156e+09	7.54299e+08	1.13914e+10	5.92197e+09	1.35575e+09	7.80839e+09	6.03384e+09	4.68008e+09
89	0.0362	1.1573e+10	2.92652e+09	4.01265e+07	5.6797e+08	2.97432e+08	1.15199e+09	9.15783e+07	4.63423e+08	1.94018e+09	2.12659e+08	9.75072e+09	3.37734e+09	8.50759e+08	6.02256e+09	2.47279e+09	3.28143e+09
90	0.038	1.5138e+10	2.7567e+09	3.99459e+07	5.89839e+08	3.70113e+08	1.34093e+09	1.39419e+08	6.61586e+08	2.25279e+09	2.68832e+08	1.07145e+10	3.94981e+09	1.28188e+09	6.29913e+09	3.48471e+09	3.98804e+09
91	0.0366	8.40461e+09	2.75295e+09	1.47921e+08	1.55902e+09	7.83513e+08	1.38473e+09	2.79446e+08	8.67875e+08	2.12508e+09	2.83885e+08	1.23424e+10	2.84031e+09	3.58249e+09	1.19077e+10	1.72323e+09	4.83126e+09
92	0.037	2.3435e+10	6.68927e+09	4.4685e+07	4.74784e+08	1.90721e+08	1.00565e+09	6.3264e+07	4.18711e+08	1.72073e+09	2.03338e+08	1.75009e+10	5.67801e+09	8.59655e+08	1.01897e+10	5.90896e+09	3.78676e+09
93	0.0404	#DIV/0!	#DIV/0!	#DIV/0!	#DIV/0!	#DIV/0!	#DIV/0!	#DIV/0!	#DIV/0!	#DIV/0!	#DIV/0!	#DIV/0!	#DIV/0!	#DIV/0!	#DIV/0!	#DIV/0!	#DIV/0!
94	0.0386	1.5761e+10	4.15779e+09	5.2104e+07	8.88695e+08	1.53928e+08	8.1712e+08	1.09886e+08	3.22367e+08	1.27305e+09	1.63838e+08	8.31475e+09	2.48698e+09	1.80193e+09	9.55028e+09	4.39399e+09	3.75576e+09
95	0.0413	1.56521e+10	4.50846e+09	4.43995e+07	8.20646e+08	1.81888e+08	1.04468e+09	1.17218e+08	4.09596e+08	1.40811e+09	2.16293e+08	7.95147e+09	4.1168e+09	1.68359e+09	1.00339e+10	4.42977e+09	3.64943e+09
96	0.0399	9.39862e+09	2.34607e+09	1.16117e+08	1.01612e+09	1.75325e+09	4.76326e+09	6.82365e+08	1.95062e+09	5.25878e+09	1.19383e+09	1.493e+10	7.7802e+09	2.70699e+09	1.13095e+10	4.91417e+09	6.33692e+09
97	0.045	4.39876e+09	2.41981e+09	7.89703e+09	3.79391e+10	2.94697e+10	6.39519e+09	4.23791e+09	1.58474e+10	4.19221e+09	2.66489e+10	5.90634e+09	5.04391e+09	6.36415e+08	1.10251e+09	4.2822e+09	8.065e+09
98	#VALUE!	#DIV/0!	#DIV/0!	#DIV/0!	#DIV/0!	#DIV/0!	#DIV/0!	#DIV/0!	#DIV/0!	#DIV/0!	#DIV/0!	#DIV/0!	#DIV/0!	#DIV/0!	#DIV/0!	#DIV/0!	#DIV/0!
99	0.0341	7.73394e+09	4.02688e+09	1.94854e+08	2.80301e+09	7.94984e+08	7.72656e+08	3.12127e+08	4.58917e+08	1.12708e+09	6.93022e+07	1.30087e+10	2.75384e+09	2.54339e+09	1.70927e+10	1.86392e+09	2.91926e+09
100	0.02	1.74316e+10	4.97943e+09	6.43814e+07	8.40614e+08	3.08766e+08	7.96631e+08	1.74672e+08	4.77507e+08	1.61781e+09	1.03178e+08	1.60016e+10	4.61647e+09	1.41609e+09	8.69153e+09	4.04219e+09	3.79701e+09
101	0.0403	#DIV/0!	#DIV/0!	#DIV/0!	#DIV/0!	#DIV/0!	#DIV/0!	#DIV/0!	#DIV/0!	#DIV/0!	#DIV/0!	#DIV/0!	#DIV/0!	#DIV/0!	#DIV/0!	#DIV/0!	#DIV/0!
102	0.0377	1.19021e+10	3.73653e+09	1.08798e+08	1.10132e+09	2.27413e+08	6.33569e+08	2.58071e+08	3.14901e+08	1.00572e+09	8.9214e+07	6.08339e+09	2.72594e+09	3.0176e+09	1.04623e+10	3.64355e+09	3.53835e+09
103	0.0396	4.29057e+09	3.78774e+08	4.83894e+09	7.68072e+09	1.21875e+10	8.92175e+08	6.50715e+08	4.23763e+09	3.4358e+09	9.20032e+09	3.58145e+09	8.95828e+08	7.45552e+08	2.16418e+09	2.87612e+09	5.65197e+09
104	0.0408	8.34503e+09	2.09393e+09	1.39581e+08	7.73303e+08	1.46523e+09	2.59499e+09	8.44537e+08	1.13029e+09	2.2938e+09	8.11633e+08	1.13934e+10	4.94772e+09	4.71579e+09	1.4006e+10	6.02617e+09	5.31525e+09

## Sheet: Night-time TreP
Light	Genotype	ZT	Exp	Rep	starch content			Tre6P content
µmol m-2 s-1					µmol/gFW	AVG	SD	nmol/gFW	AVG	SD
160	AlcR	-24	8	1	22.9075	32.1879	10.2051	0.175	0.258809	0.0568802
160	AlcR	-24	8	2	27.278			0.273636
160	AlcR	-24	8	3	46.4075			0.286856
160	AlcR	-24	8	4	32.1585			0.299744
160	AlcR	-20	8	1	15.2075	27.1834	8.04456	0.148929	0.285354	0.100784
160	AlcR	-20	8	2	30.845			0.284483
160	AlcR	-20	8	3	32.5138			0.388889
160	AlcR	-20	8	4	30.1672			0.319118
160	AlcR	-16	8	1	22.1293	29.1295	10.224	0.205787	0.262553	0.0572704
160	AlcR	-16	8	2	19.8343			0.236765
160	AlcR	-16	8	3	42.0425			0.3395
160	AlcR	-16	8	4	32.5117			0.268159
160	AlcR	-12	8	1	22.0185	26.1704	6.38286	0.149416	0.34067	0.170478
160	AlcR	-12	8	2	21.0049			0.293147
160	AlcR	-12	8	3	26.652			0.360448
160	AlcR	-12	8	4	35.0061			0.55967
160	AlcR	-8	8	1	17.2412	28.198	8.05526	0.308602	0.338369	0.0628815
160	AlcR	-8	8	2	27.096			0.279657
160	AlcR	-8	8	3	33.6396			0.340094
160	AlcR	-8	8	4	34.815			0.425122
160	AlcR	-4	8	1	17.3255	28.6822	9.76222	0.188208	0.284646	0.107116
160	AlcR	-4	8	2	23.9414			0.198081
160	AlcR	-4	8	3	38.2942			0.39715
160	AlcR	-4	8	4	35.1677			0.355147
160	AlcR	0	8	1	20.371	23.5272	4.71933	0.158721	0.186873	0.0419132
160	AlcR	0	8	2	18.7611			0.143431
160	AlcR	0	8	3	28.6624			0.226376
160	AlcR	0	8	4	26.3144			0.218966
0	AlcR	2	8	1	23.0896	19.045	2.98503	0.139663	0.11665	0.027232
0	AlcR	2	8	2	19.4482			0.0868269
0	AlcR	2	8	3	16.4222			0.139836
0	AlcR	2	8	4	17.2201			0.100275
0	AlcR	4	8	1	13.0479	15.0304	1.50927	0.0805357	0.100317	0.0160913
0	AlcR	4	8	2	16.0673			0.105741
0	AlcR	4	8	3	14.6722			0.09625
0	AlcR	4	8	4	16.3342			0.118743
0	AlcR	6	8	1	8.04565	14.0641	5.38471	0.110108	0.0893728	0.0182046
0	AlcR	6	8	2	11.228			0.0771963
0	AlcR	6	8	3	19.8174			0.0713208
0	AlcR	6	8	4	17.1656			0.098866
0	AlcR	8	8	1	3.45799	5.41942	2.87032	0.0520647	0.0684328	0.0127437
0	AlcR	8	8	2	3.16848			0.0813953
0	AlcR	8	8	3	5.66411			0.0653676
0	AlcR	8	8	4	9.38709			0.0749034
0	AlcR	10	8	1	2.67046	3.78368	0.813352	0.0635572	0.0695583	0.0137914
0	AlcR	10	8	2	4.27129			0.0529268
0	AlcR	10	8	3	3.70158			0.0799057
0	AlcR	10	8	4	4.49139			0.0818434
0	AlcR	12	8	1	6.0342	2.78108	2.23126	0.171554	0.0898547	0.0576288
0	AlcR	12	8	2	1.78509			0.0822404
0	AlcR	12	8	3	1.01473			0.0684018
0	AlcR	12	8	4	2.2903			0.0372222
160	iTPS	-24	8	1	34.9304	32.861	7.29858	0.198744	0.260272	0.0589904
160	iTPS	-24	8	2	31.4436			0.279665
160	iTPS	-24	8	3	41.2901			0.333254
160	iTPS	-24	8	4	23.7799			0.229426
160	iTPS	-20	8	1	12.6325	27.5384	11.1425	0.135251	0.272683	0.0940385
160	iTPS	-20	8	2	25.6717			0.331034
160	iTPS	-20	8	3	34.173			0.28866
160	iTPS	-20	8	4	37.6764			0.335787
160	iTPS	-16	8	1	20.0795	24.1969	9.07056	0.2311	0.305423	0.111459
160	iTPS	-16	8	2	16.1163			0.200469
160	iTPS	-16	8	3	37.0108			0.443333
160	iTPS	-16	8	4	23.5809			0.346789
160	iTPS	-12	8	1	13.4372	25.9144	10.0732	0.163167	0.311153	0.150274
160	iTPS	-12	8	2	22.274			0.32476
160	iTPS	-12	8	3	32.3015			0.513682
160	iTPS	-12	8	4	35.6449			0.243005
160	iTPS	-8	8	1	16.1396	26.2695	7.60169	0.225126	0.304028	0.111531
160	iTPS	-8	8	2	24.754			0.194977
160	iTPS	-8	8	3	31.5289			0.37029
160	iTPS	-8	8	4	32.6557			0.425721
160	iTPS	-4	8	1	16.5526	25.0076	9.82322	0.2415	0.234436	0.0801281
160	iTPS	-4	8	2	17.6484			0.121207
160	iTPS	-4	8	3	28.51			0.268085
160	iTPS	-4	8	4	37.3192			0.306952
160	iTPS	0	8	1	28.4532	29.8668	6.50015	0.244472	0.283171	0.0586894
160	iTPS	0	8	2	21.4215			0.221728
160	iTPS	0	8	3	33.2411			0.338049
160	iTPS	0	8	4	36.3513			0.328436
0	iTPS	2	8	1	19.9464	25.7194	5.23139	0.213043	0.295808	0.0769928
0	iTPS	2	8	2	22.7704			0.25799
0	iTPS	2	8	3	31.0905			0.322683
0	iTPS	2	8	4	29.0704			0.389516
0	iTPS	4	8	1	17.2807	26.2742	11.8149	0.234555	0.256814	0.0588135
0	iTPS	4	8	2	15.6028			0.184115
0	iTPS	4	8	3	40.0219			0.310922
0	iTPS	4	8	4	32.1916			0.297664
0	iTPS	6	8	1	18.5126	22.1272	3.48473	0.193421	0.205963	0.0153722
0	iTPS	6	8	2	22.9305			0.192228
0	iTPS	6	8	3	26.5961			0.222081
0	iTPS	6	8	4	20.4694			0.21612
0	iTPS	8	8	1	14.3565	20.2313	5.79066	0.252871	0.247627	0.0356423
0	iTPS	8	8	2	28.1161			0.280357
0	iTPS	8	8	3	18.2535
0	iTPS	8	8	4	20.199			0.209653
0	iTPS	10	8	1	13.6681	15.7528	3.34527	0.156732	0.177393	0.0191055
0	iTPS	10	8	2	12.5631			0.165725
0	iTPS	10	8	3	19.9936			0.191379
0	iTPS	10	8	4	16.7862			0.195735
0	iTPS	12	8	1	22.1669	15.6436	5.24328	0.138607	0.145624	0.0168005
0	iTPS	12	8	2	9.58517			0.135257
0	iTPS	12	8	3	16.6582			0.170732
0	iTPS	12	8	4	14.164			0.1379

## Sheet: Starch, Tre6P
Light	Genotype	ZT	Exp	Rep	starch content			Tre6P content				Light	Genotype	ZT	Exp	Rep	starch content			Tre6P content
µmol m-2 s-1					µmol/gFW	AVG	SD	nmol/gFW	AVG	SD		µmol m-2 s-1					µmol/gFW	AVG	SD	nmol/gFW	AVG	SD
160	AlcR	-24	8	1	22.9075	32.1879	10.2051	0.175	0.258809	0.0568802		160	AlcR	0	8	1	20.371	23.5272	4.71933	0.158721	0.186873	0.0419132
160	AlcR	-24	8	2	27.278			0.273636				160	AlcR	0	8	2	18.7611			0.143431
160	AlcR	-24	8	3	46.4075			0.286856				160	AlcR	0	8	3	28.6624			0.226376
160	AlcR	-24	8	4	32.1585			0.299744				160	AlcR	0	8	4	26.3144			0.218966
160	AlcR	-20	8	1	15.2075	27.1834	8.04456	0.148929	0.285354	0.100784		0	AlcR	2	8	1	23.0896	19.045	2.98503	0.139663	0.11665	0.027232
160	AlcR	-20	8	2	30.845			0.284483				0	AlcR	2	8	2	19.4482			0.0868269
160	AlcR	-20	8	3	32.5138			0.388889				0	AlcR	2	8	3	16.4222			0.139836
160	AlcR	-20	8	4	30.1672			0.319118				0	AlcR	2	8	4	17.2201			0.100275
160	AlcR	-16	8	1	22.1293	29.1295	10.224	0.205787	0.262553	0.0572704		0	AlcR	4	8	1	13.0479	15.0304	1.50927	0.0805357	0.100317	0.0160913
160	AlcR	-16	8	2	19.8343			0.236765				0	AlcR	4	8	2	16.0673			0.105741
160	AlcR	-16	8	3	42.0425			0.3395				0	AlcR	4	8	3	14.6722			0.09625
160	AlcR	-16	8	4	32.5117			0.268159				0	AlcR	4	8	4	16.3342			0.118743
160	AlcR	-12	8	1	22.0185	26.1704	6.38286	0.149416	0.34067	0.170478		0	AlcR	6	8	1	8.04565	14.0641	5.38471	0.110108	0.0893728	0.0182046
160	AlcR	-12	8	2	21.0049			0.293147				0	AlcR	6	8	2	11.228			0.0771963
160	AlcR	-12	8	3	26.652			0.360448				0	AlcR	6	8	3	19.8174			0.0713208
160	AlcR	-12	8	4	35.0061			0.55967				0	AlcR	6	8	4	17.1656			0.098866
160	AlcR	-8	8	1	17.2412	28.198	8.05526	0.308602	0.338369	0.0628815		0	AlcR	8	8	1	3.45799	5.41942	2.87032	0.0520647	0.0684328	0.0127437
160	AlcR	-8	8	2	27.096			0.279657				0	AlcR	8	8	2	3.16848			0.0813953
160	AlcR	-8	8	3	33.6396			0.340094				0	AlcR	8	8	3	5.66411			0.0653676
160	AlcR	-8	8	4	34.815			0.425122				0	AlcR	8	8	4	9.38709			0.0749034
160	AlcR	-4	8	1	17.3255	28.6822	9.76222	0.188208	0.284646	0.107116		0	AlcR	10	8	1	2.67046	3.78368	0.813352	0.0635572	0.0695583	0.0137914
160	AlcR	-4	8	2	23.9414			0.198081				0	AlcR	10	8	2	4.27129			0.0529268
160	AlcR	-4	8	3	38.2942			0.39715				0	AlcR	10	8	3	3.70158			0.0799057
160	AlcR	-4	8	4	35.1677			0.355147				0	AlcR	10	8	4	4.49139			0.0818434
160	AlcR	0	8	1	20.371	23.5272	4.71933	0.158721	0.186873	0.0419132		0	AlcR	12	8	1	6.0342	2.78108	2.23126	0.171554	0.0898547	0.0576288
160	AlcR	0	8	2	18.7611			0.143431				0	AlcR	12	8	2	1.78509			0.0822404
160	AlcR	0	8	3	28.6624			0.226376				0	AlcR	12	8	3	1.01473			0.0684018
160	AlcR	0	8	4	26.3144			0.218966				0	AlcR	12	8	4	2.2903			0.0372222
0	AlcR	2	8	1	23.0896	19.045	2.98503	0.139663	0.11665	0.027232		160	iTPS	0	8	1	28.4532	29.8668	6.50015	0.244472	0.283171	0.0586894
0	AlcR	2	8	2	19.4482			0.0868269				160	iTPS	0	8	2	21.4215			0.221728
0	AlcR	2	8	3	16.4222			0.139836				160	iTPS	0	8	3	33.2411			0.338049
0	AlcR	2	8	4	17.2201			0.100275				160	iTPS	0	8	4	36.3513			0.328436
0	AlcR	4	8	1	13.0479	15.0304	1.50927	0.0805357	0.100317	0.0160913		0	iTPS	2	8	1	19.9464	25.7194	5.23139	0.213043	0.295808	0.0769928
0	AlcR	4	8	2	16.0673			0.105741				0	iTPS	2	8	2	22.7704			0.25799
0	AlcR	4	8	3	14.6722			0.09625				0	iTPS	2	8	3	31.0905			0.322683
0	AlcR	4	8	4	16.3342			0.118743				0	iTPS	2	8	4	29.0704			0.389516
0	AlcR	6	8	1	8.04565	14.0641	5.38471	0.110108	0.0893728	0.0182046		0	iTPS	4	8	1	17.2807	26.2742	11.8149	0.234555	0.256814	0.0588135
0	AlcR	6	8	2	11.228			0.0771963				0	iTPS	4	8	2	15.6028			0.184115
0	AlcR	6	8	3	19.8174			0.0713208				0	iTPS	4	8	3	40.0219			0.310922
0	AlcR	6	8	4	17.1656			0.098866				0	iTPS	4	8	4	32.1916			0.297664
0	AlcR	8	8	1	3.45799	5.41942	2.87032	0.0520647	0.0684328	0.0127437		0	iTPS	6	8	1	18.5126	22.1272	3.48473	0.193421	0.205963	0.0153722
0	AlcR	8	8	2	3.16848			0.0813953				0	iTPS	6	8	2	22.9305			0.192228
0	AlcR	8	8	3	5.66411			0.0653676				0	iTPS	6	8	3	26.5961			0.222081
0	AlcR	8	8	4	9.38709			0.0749034				0	iTPS	6	8	4	20.4694			0.21612
0	AlcR	10	8	1	2.67046	3.78368	0.813352	0.0635572	0.0695583	0.0137914		0	iTPS	8	8	1	14.3565	20.2313	5.79066	0.252871	0.247627	0.0356423
0	AlcR	10	8	2	4.27129			0.0529268				0	iTPS	8	8	2	28.1161			0.280357
0	AlcR	10	8	3	3.70158			0.0799057				0	iTPS	8	8	3	18.2535
0	AlcR	10	8	4	4.49139			0.0818434				0	iTPS	8	8	4	20.199			0.209653
0	AlcR	12	8	1	6.0342	2.78108	2.23126	0.171554	0.0898547	0.0576288		0	iTPS	10	8	1	13.6681	15.7528	3.34527	0.156732	0.177393	0.0191055
0	AlcR	12	8	2	1.78509			0.0822404				0	iTPS	10	8	2	12.5631			0.165725
0	AlcR	12	8	3	1.01473			0.0684018				0	iTPS	10	8	3	19.9936			0.191379
0	AlcR	12	8	4	2.2903			0.0372222				0	iTPS	10	8	4	16.7862			0.195735
160	iTPS	-24	8	1	34.9304	32.861	7.29858	0.198744	0.260272	0.0589904		0	iTPS	12	8	1	22.1669	15.6436	5.24328	0.138607	0.145624	0.0168005
160	iTPS	-24	8	2	31.4436			0.279665				0	iTPS	12	8	2	9.58517			0.135257
160	iTPS	-24	8	3	41.2901			0.333254				0	iTPS	12	8	3	16.6582			0.170732
160	iTPS	-24	8	4	23.7799			0.229426				0	iTPS	12	8	4	14.164			0.1379
160	iTPS	-20	8	1	12.6325	27.5384	11.1425	0.135251	0.272683	0.0940385
160	iTPS	-20	8	2	25.6717			0.331034
160	iTPS	-20	8	3	34.173			0.28866
160	iTPS	-20	8	4	37.6764			0.335787
160	iTPS	-16	8	1	20.0795	24.1969	9.07056	0.2311	0.305423	0.111459
160	iTPS	-16	8	2	16.1163			0.200469
160	iTPS	-16	8	3	37.0108			0.443333
160	iTPS	-16	8	4	23.5809			0.346789
160	iTPS	-12	8	1	13.4372	25.9144	10.0732	0.163167	0.311153	0.150274
160	iTPS	-12	8	2	22.274			0.32476
160	iTPS	-12	8	3	32.3015			0.513682
160	iTPS	-12	8	4	35.6449			0.243005
160	iTPS	-8	8	1	16.1396	26.2695	7.60169	0.225126	0.304028	0.111531
160	iTPS	-8	8	2	24.754			0.194977
160	iTPS	-8	8	3	31.5289			0.37029
160	iTPS	-8	8	4	32.6557			0.425721
160	iTPS	-4	8	1	16.5526	25.0076	9.82322	0.2415	0.234436	0.0801281
160	iTPS	-4	8	2	17.6484			0.121207
160	iTPS	-4	8	3	28.51			0.268085
160	iTPS	-4	8	4	37.3192			0.306952
160	iTPS	0	8	1	28.4532	29.8668	6.50015	0.244472	0.283171	0.0586894
160	iTPS	0	8	2	21.4215			0.221728
160	iTPS	0	8	3	33.2411			0.338049
160	iTPS	0	8	4	36.3513			0.328436
0	iTPS	2	8	1	19.9464	25.7194	5.23139	0.213043	0.295808	0.0769928
0	iTPS	2	8	2	22.7704			0.25799
0	iTPS	2	8	3	31.0905			0.322683
0	iTPS	2	8	4	29.0704			0.389516
0	iTPS	4	8	1	17.2807	26.2742	11.8149	0.234555	0.256814	0.0588135
0	iTPS	4	8	2	15.6028			0.184115
0	iTPS	4	8	3	40.0219			0.310922
0	iTPS	4	8	4	32.1916			0.297664
0	iTPS	6	8	1	18.5126	22.1272	3.48473	0.193421	0.205963	0.0153722
0	iTPS	6	8	2	22.9305			0.192228
0	iTPS	6	8	3	26.5961			0.222081
0	iTPS	6	8	4	20.4694			0.21612
0	iTPS	8	8	1	14.3565	20.2313	5.79066	0.252871	0.247627	0.0356423
0	iTPS	8	8	2	28.1161			0.280357
0	iTPS	8	8	3	18.2535
0	iTPS	8	8	4	20.199			0.209653
0	iTPS	10	8	1	13.6681	15.7528	3.34527	0.156732	0.177393	0.0191055
0	iTPS	10	8	2	12.5631			0.165725
0	iTPS	10	8	3	19.9936			0.191379
0	iTPS	10	8	4	16.7862			0.195735
0	iTPS	12	8	1	22.1669	15.6436	5.24328	0.138607	0.145624	0.0168005
0	iTPS	12	8	2	9.58517			0.135257
0	iTPS	12	8	3	16.6582			0.170732
0	iTPS	12	8	4	14.164			0.1379
