# Supplementary material for: Feedback regulation by trehalose 6‐phosphate slows down starch mobilization below the rate that would exhaust starch reserves at dawn in Arabidopsis leaves
Source: Plant Direct. 2018 Aug 13;2(8):e00078. doi: 10.1002/pld3.78 (PMC6508811; doi:10.1002/pld3.78)
Supplement: Supplementary file 7 [file PLD3-2-e00078-s007.xlsx]

## Sheet: Explanation
Background
Assume the clock sets, vua the molecular division model, a rate for starch degradation R, = S/T where S is the amount of starch and T is time to dawn
As the night progresses, T and S decrease in proportion and R remains constant
Consoider a time interval between T1 and T2; in this time interval starch content will decrease fromn S1 to S2. The rate of starch degradation set at T1 and T2 will remain the same
Now, assume some factor like Tre6P acts downstream to decrease the rate of starch degradation to R*x where x is <1
In a the time interval between T1 and T2, starch does not decrease as much as it would in the absence of this inhibitor-in an approximation starch left at T2 will be [S1-(S1-S2)*x]
At the end of this time interval a new and higher rate of starch degradation is set because S has not decreased as much as T
A full equation and simulations are provided on the next worksheet
For comoleteness, these are run for the case that an inhibiting factor slows degradation and an activating facgtor stimulates starch degradation.

## Sheet: Simulation
t	S	R	α	S' - 0,1	R' - 0,1	α - 0,1	S' - 0,25	R' - 0,25	α - 0,25	S' - 0,5	R' - 0,5	α - 0,5	S' - 0,75	R' - 0,75	α - 0,75	S' - 1	R' - 1	α - 1	S' - 1,25	R' - 1,25	α - 1,25	S' - 1,5	R' - 1,5	α - 1,5	S' - 1,75	R' - 1,75	α - 1,75	S' - 1,9	R' - 1,9	α - 1,9	S' - 2,5	R' - 2,5	α - 2,5	S' - 1	R' - 1	α - 1	S' - 1	R' - 1	α - 1	S' - 1	R' - 1	α - 1
12	1			1			1			1			1			1			1			1			1			1			1			1			1			1
13	0.920833	0.0791667	-0.0791667	0.992083	0.0791667	-0.00791667	0.980208	0.0791667	-0.0197917	0.960417	0.0791667	-0.0395833	0.940625	0.0791667	-0.059375	0.920833	0.0791667	-0.0791667	0.901042	0.0791667	-0.0989583	0.88125	0.0791667	-0.11875	0.861458	0.0791667	-0.138542	0.849583	0.0791667	-0.150417	0.802083	0.0791667	-0.197917	0.920833	0.0791667	-0.0791667	0.920833	0.0791667	-0.0791667	0.920833	0.0791667	-0.0791667
14	0.841667	0.0791667	-0.0791667	0.983519	0.0856439	-0.00856439	0.959067	0.0845644	-0.0211411	0.919034	0.0827652	-0.0413826	0.879901	0.0809659	-0.0607244	0.841667	0.0791667	-0.0791667	0.804332	0.0773674	-0.0967093	0.767898	0.0755682	-0.113352	0.732363	0.0737689	-0.129096	0.711473	0.0726894	-0.13811	0.631155	0.0683712	-0.170928	0.841667	0.0791667	-0.0791667	0.841667	0.0791667	-0.0791667	0.841667	0.0791667	-0.0791667
15	0.7625	0.0791667	-0.0791667	0.974184	0.0933519	-0.00933519	0.936341	0.0909067	-0.0227267	0.875582	0.0869034	-0.0434517	0.817658	0.0829901	-0.0622425	0.7625	0.0791667	-0.0791667	0.710041	0.0754332	-0.0942915	0.660213	0.0717898	-0.107685	0.612949	0.0682363	-0.119413	0.585794	0.0661473	-0.12568	0.485866	0.0581155	-0.145289	0.7625	0.0791667	-0.0791667	0.7625	0.0791667	-0.0791667	0.7625	0.0791667	-0.0791667
16	0.683333	0.0791667	-0.0791667	0.963915	0.102687	-0.0102687	0.91172	0.0984823	-0.0246206	0.829717	0.0917314	-0.0458657	0.753687	0.0852953	-0.0639715	0.683333	0.0791667	-0.0791667	0.618368	0.0733379	-0.0916723	0.558511	0.0678015	-0.101702	0.503487	0.0625499	-0.109462	0.472682	0.0595326	-0.113112	0.364792	0.0484296	-0.121074	0.683333	0.0791667	-0.0791667	0.683333	0.0791667	-0.0791667	0.683333	0.0791667	-0.0791667
17	0.604167	0.0791667	-0.0791667	0.952491	0.114239	-0.0114239	0.884791	0.107715	-0.0269287	0.780984	0.0974646	-0.0487323	0.687716	0.0879608	-0.0659706	0.604167	0.0791667	-0.0791667	0.529561	0.0710461	-0.0888076	0.463165	0.0635639	-0.0953458	0.404287	0.0566859	-0.0992003	0.372295	0.0528352	-0.100387	0.26642	0.0393491	-0.0983726	0.604167	0.0791667	-0.0791667	0.604167	0.0791667	-0.0791667	0.604167	0.0791667	-0.0791667
18	0.525	0.0791667	-0.0791667	0.939598	0.128927	-0.0128927	0.854977	0.119256	-0.029814	0.728771	0.104426	-0.0522132	0.619389	0.0911023	-0.0683267	0.525	0.0791667	-0.0791667	0.443925	0.0685087	-0.0856359	0.37463	0.0590236	-0.0885354	0.315715	0.0506124	-0.0885717	0.284815	0.0460421	-0.08748	0.189127	0.0309171	-0.0772928	0.525	0.0791667	-0.0791667	0.525	0.0791667	-0.0791667	0.525	0.0791667	-0.0791667
19	0.445833	0.0791667	-0.0791667	0.924772	0.148266	-0.0148266	0.821437	0.134163	-0.0335407	0.672207	0.113129	-0.0565643	0.548216	0.0948982	-0.0711737	0.445833	0.0791667	-0.0791667	0.361857	0.0656542	-0.0820677	0.293472	0.054105	-0.0811574	0.238215	0.0442858	-0.0775002	0.210457	0.0391358	-0.074358	0.131157	0.0231878	-0.0579696	0.445833	0.0791667	-0.0791667	0.445833	0.0791667	-0.0791667	0.445833	0.0791667	-0.0791667
20	0.366667	0.0791667	-0.0791667	0.907276	0.174954	-0.0174954	0.782865	0.154287	-0.0385718	0.609986	0.124441	-0.0622207	0.473483	0.0996431	-0.0747323	0.366667	0.0791667	-0.0791667	0.283893	0.0623715	-0.0779643	0.220431	0.0486945	-0.0730417	0.17234	0.037643	-0.0658752	0.149483	0.0320913	-0.0609736	0.0905787	0.0162315	-0.0405787	0.366667	0.0791667	-0.0791667	0.366667	0.0791667	-0.0791667	0.366667	0.0791667	-0.0791667
21	0.2875	0.0791667	-0.0791667	0.885844	0.214319	-0.0214319	0.737061	0.183216	-0.045804	0.539988	0.139997	-0.0699983	0.39408	0.105871	-0.0794031	0.2875	0.0791667	-0.0791667	0.210801	0.0584732	-0.0730916	0.156519	0.0426077	-0.0639115	0.118816	0.0305849	-0.0535236	0.102229	0.0248708	-0.0472545	0.065217	0.0101447	-0.0253617	0.2875	0.0791667	-0.0791667	0.2875	0.0791667	-0.0791667	0.2875	0.0791667	-0.0791667
22	0.208333	0.0791667	-0.0791667	0.857983	0.278615	-0.0278615	0.679806	0.22902	-0.0572551	0.458323	0.163329	-0.0816647	0.30806	0.114693	-0.08602	0.208333	0.0791667	-0.0791667	0.143801	0.0536005	-0.0670006	0.10326	0.0355064	-0.0532596	0.0786733	0.0229387	-0.0401427	0.0691505	0.0174096	-0.0330782	0.0525362	0.00507234	-0.0126808	0.208333	0.0791667	-0.0791667	0.208333	0.0791667	-0.0791667	0.208333	0.0791667	-0.0791667
23	0.129167	0.0791667	-0.0791667	0.817584	0.403991	-0.0403991	0.60108	0.314903	-0.0787257	0.356242	0.204162	-0.102081	0.211288	0.12903	-0.0967725	0.129167	0.0791667	-0.0791667	0.0851753	0.0469004	-0.0586255	0.0633149	0.0266298	-0.0399447	0.0535842	0.0143367	-0.0250892	0.0509575	0.00957525	-0.018193	0.049366	0.00126808	-0.00317021	0.129167	0.0791667	-0.0791667	0.129167	0.0791667	-0.0791667	0.129167	0.0791667	-0.0791667
24	0.05	0.0791667	-0.0791667	0.740825	0.767584	-0.0767584	0.46331	0.55108	-0.13777	0.203121	0.306242	-0.153121	0.0903219	0.161288	-0.120966	0.05	0.0791667	-0.0791667	0.0412062	0.0351753	-0.0439691	0.0433426	0.0133149	-0.0199723	0.0473119	0.00358417	-0.00627229	0.0491382	0.000957525	-0.0018193	0.0509511	-0.000634042	0.00158511	0.05	0.0791667	-0.0791667	0.05	0.0791667	-0.0791667	0.05	0.0791667	-0.0791667
T =	24			r =	0.1		r =	0.25		r =	0.5		r =	0.75		r =	1		r =	1.25		r =	1.5		r =	1.75		r =	1.9		r =	2.5		r =	1		r =	1		r =	1
x =	0.05			Inhibit																											stimulate
Equations:
		S:	Starch level where only the calculation R=S/T is setting the rate of degradation
		S':	Starch level where something is inhibiting/promoting the rate of degradation set by the R=S/T calculation
		Sf; S'f:	Starch to be predicted
		Si; S'i:	Starch at the previous time point
		tf:	Time point of prediction
		ti:	Time point previous to the prediction
		T:	Time of dawn (i.e. ZT24)
		r:	Factor of inhibition/promotion of the degradation rate set by the R=S/T calculation
		x:	Amount of starch at EN in comparison to ZT0; in %.
